# Supplementary material for: The ubiquitin ligase Cullin-1 associates with chromatin and regulates transcription of specific c-MYC target genes
Source: Sci Rep. 2020 Aug 18;10:13942. doi: 10.1038/s41598-020-70610-0 (PMC7435197; doi:10.1038/s41598-020-70610-0)
Supplement: Supplementary file 1 — Supplementary Information 1. [file 41598_2020_70610_MOESM1_ESM.xlsx]

## Sheet: RNA seq
	RNA-sequencing			gene	locus	sample_1	sample_2	FPKM_1	FPKM_2	log2(fold_change)					ERCC92 spike in control				gene_id	FPKM				gene_id	FPKM
				DDX11L1	chr1:11873-29370	TRCN0000003391	pLKO empty vector	0	0.190927	inf							pLKO empty vector		ERCC-00002	187135		TRCN0000003391		ERCC-00002	187331
				OR4F5	chr1:69090-70008	TRCN0000003391	pLKO empty vector	0	0	0									ERCC-00003	10961.8				ERCC-00003	11774.4
				LOC100132062,LOC100133331	chr1:323891-328581	TRCN0000003391	pLKO empty vector	0	0	0									ERCC-00004	89333.4				ERCC-00004	95912.7
				OR4F3	chr1:367658-368597	TRCN0000003391	pLKO empty vector	0	0	0									ERCC-00009	6035.28				ERCC-00009	5826.62
				FAM87B	chr1:752750-755214	TRCN0000003391	pLKO empty vector	0.21193	0.413565	0.964528									ERCC-00012	0				ERCC-00012	0
				LINC01128	chr1:762970-794826	TRCN0000003391	pLKO empty vector	8.87747	8.30858	-0.0955461									ERCC-00013	19.7396				ERCC-00013	6.30686
				SAMD11	chr1:861120-894679	TRCN0000003391	pLKO empty vector	12.507	3.14745	-1.99048									ERCC-00014	51.5851				ERCC-00014	48.3152
				KLHL17	chr1:895966-901099	TRCN0000003391	pLKO empty vector	13.9726	10.0025	-0.48224									ERCC-00016	0				ERCC-00016	2.9845
				PLEKHN1	chr1:901876-910484	TRCN0000003391	pLKO empty vector	2.02343	2.22332	0.135914									ERCC-00017	2.17071				ERCC-00017	0
				ISG15	chr1:948846-949919	TRCN0000003391	pLKO empty vector	18.7598	15.0886	-0.314184									ERCC-00019	354.615				ERCC-00019	318.678
				AGRN	chr1:955502-991499	TRCN0000003391	pLKO empty vector	58.5889	81.6594	0.478992									ERCC-00022	2836.78				ERCC-00022	2757.23
				LINC01342	chr1:1072396-1079434	TRCN0000003391	pLKO empty vector	0	0	0									ERCC-00024	0				ERCC-00024	5.50954
				MIR200B	chr1:1102483-1102578	TRCN0000003391	pLKO empty vector	0	0	0									ERCC-00025	678.812				ERCC-00025	669.282
				MIR200A	chr1:1103242-1103332	TRCN0000003391	pLKO empty vector	0	0	0									ERCC-00028	43.6861				ERCC-00028	50.245
				MIR429	chr1:1104384-1104467	TRCN0000003391	pLKO empty vector	0	0	0									ERCC-00031	19.496				ERCC-00031	10.381
				TTLL10	chr1:1109285-1133313	TRCN0000003391	pLKO empty vector	0	0	0									ERCC-00033	14.7056				ERCC-00033	15.1778
				B3GALT6	chr1:1167628-1170420	TRCN0000003391	pLKO empty vector	35.7973	39.4968	0.141886									ERCC-00034	177.877				ERCC-00034	168.12
				SCNN1D	chr1:1215815-1227409	TRCN0000003391	pLKO empty vector	0.459354	0.331883	-0.468934									ERCC-00035	1349.9				ERCC-00035	1293.81
				PUSL1	chr1:1243993-1260067	TRCN0000003391	pLKO empty vector	53.7213	46.3183	-0.21391									ERCC-00039	55.2555				ERCC-00039	60.0259
				GLTPD1	chr1:1260142-1264276	TRCN0000003391	pLKO empty vector	28.4931	28.0972	-0.0201903									ERCC-00040	10.9738				ERCC-00040	14.025
				TAS1R3	chr1:1266725-1269844	TRCN0000003391	pLKO empty vector	1.06894	1.02639	-0.0586051									ERCC-00041	4.40539				ERCC-00041	0
				LOC148413	chr1:1334909-1342693	TRCN0000003391	pLKO empty vector	4.75318	6.85798	0.528892									ERCC-00042	7541.44				ERCC-00042	8057.77
				TMEM88B	chr1:1361507-1363167	TRCN0000003391	pLKO empty vector	0	0	0									ERCC-00043	7140.64				ERCC-00043	7562.85
				VWA1	chr1:1370902-1378262	TRCN0000003391	pLKO empty vector	0.426969	0.74672	0.806437									ERCC-00044	1439.71				ERCC-00044	1365.61
				ATAD3C	chr1:1385068-1405538	TRCN0000003391	pLKO empty vector	0.423933	0.214653	-0.981831									ERCC-00046	45891				ERCC-00046	50336.5
				ATAD3B	chr1:1407163-1431582	TRCN0000003391	pLKO empty vector	73.5811	73.1333	-0.00880732									ERCC-00048	5.10368				ERCC-00048	0
				ATAD3A	chr1:1447522-1470067	TRCN0000003391	pLKO empty vector	56.6972	48.906	-0.213265									ERCC-00051	631.677				ERCC-00051	834.877
				MIB2	chr1:1550794-1565990	TRCN0000003391	pLKO empty vector	11.94	17.857	0.580687									ERCC-00053	226.219				ERCC-00053	197.968
				MMP23B	chr1:1567559-1570030	TRCN0000003391	pLKO empty vector	0	0.207211	inf									ERCC-00054	276.359				ERCC-00054	322.566
				MMP23A	chr1:1570602-1655859	TRCN0000003391	pLKO empty vector	0	0	0									ERCC-00057	0				ERCC-00057	0
				CALML6	chr1:1846265-1848733	TRCN0000003391	pLKO empty vector	0	0	0									ERCC-00058	10.8536				ERCC-00058	20.8051
				GABRD	chr1:1950767-1962192	TRCN0000003391	pLKO empty vector	0.125476	0.297013	1.24312									ERCC-00059	165.933				ERCC-00059	232.927
				PRKCZ	chr1:1981908-2144159	TRCN0000003391	pLKO empty vector	3.43127	6.84655	0.996637									ERCC-00060	4428.23				ERCC-00060	4947.9
				SKI	chr1:2160133-2241652	TRCN0000003391	pLKO empty vector	65.1985	56.6468	-0.202844									ERCC-00061	0				ERCC-00061	2.08051
				RER1	chr1:2323213-2344010	TRCN0000003391	pLKO empty vector	68.8139	73.4244	0.0935587									ERCC-00062	590.136				ERCC-00062	464.282
				PLCH2	chr1:2407753-2436964	TRCN0000003391	pLKO empty vector	0.08878	0	#NAME?									ERCC-00067	22.1635				ERCC-00067	46.7395
				TNFRSF14	chr1:2487207-2495267	TRCN0000003391	pLKO empty vector	0.15048	0.180373	0.26141									ERCC-00069	26.0215				ERCC-00069	33.2537
				FAM213B	chr1:2517898-2564481	TRCN0000003391	pLKO empty vector	11.0393	13.6015	0.301125									ERCC-00071	885.858				ERCC-00071	793.685
				ACTRT2	chr1:2938045-2939467	TRCN0000003391	pLKO empty vector	0	0	0									ERCC-00073	0				ERCC-00073	4.65322
				PRDM16	chr1:2985741-3355185	TRCN0000003391	pLKO empty vector	0.969449	0.416743	-1.218									ERCC-00074	333812				ERCC-00074	343406
				MIR4251	chr1:2985741-3355185	TRCN0000003391	pLKO empty vector	0	0	0									ERCC-00075	0				ERCC-00075	2.35676
				ARHGEF16	chr1:3371146-3397677	TRCN0000003391	pLKO empty vector	6.75642	9.33597	0.46654									ERCC-00076	2274.74				ERCC-00076	2415.19
				TPRG1L	chr1:3541555-3546694	TRCN0000003391	pLKO empty vector	25.1408	30.83	0.294304									ERCC-00077	79.6531				ERCC-00077	76.5686
				TP73	chr1:3569128-3663937	TRCN0000003391	pLKO empty vector	13.6203	15.2535	0.163383									ERCC-00078	372.115				ERCC-00078	376.203
				CCDC27	chr1:3668964-3688209	TRCN0000003391	pLKO empty vector	0	0	0									ERCC-00079	957.461				ERCC-00079	956.035
				SMIM1	chr1:3689324-3692546	TRCN0000003391	pLKO empty vector	5.29999	6.79677	0.358859									ERCC-00081	0				ERCC-00081	0
				DFFB	chr1:3773830-3801993	TRCN0000003391	pLKO empty vector	9.9334	7.52795	-0.400031									ERCC-00083	0				ERCC-00083	2.35954
				LINC01134	chr1:3816967-3832011	TRCN0000003391	pLKO empty vector	0.154515	0.274656	0.82988									ERCC-00084	407.301				ERCC-00084	329.387
				LINC01346	chr1:4000671-4012643	TRCN0000003391	pLKO empty vector	0	0	0									ERCC-00085	77.8432				ERCC-00085	56.7056
				LOC284661	chr1:4472110-4484744	TRCN0000003391	pLKO empty vector	0	0	0									ERCC-00086	0				ERCC-00086	2.3651
				AJAP1	chr1:4715104-4843851	TRCN0000003391	pLKO empty vector	2.58669	1.65003	-0.648612									ERCC-00092	3387.22				ERCC-00092	3429.77
				MIR4417	chr1:5624130-5624203	TRCN0000003391	pLKO empty vector	0	0	0									ERCC-00095	2217.8				ERCC-00095	2287
				KCNAB2	chr1:5922867-6161253	TRCN0000003391	pLKO empty vector	1.91188	1.21328	-0.65608									ERCC-00096	230711				ERCC-00096	227192
				RNF207	chr1:6266188-6296044	TRCN0000003391	pLKO empty vector	6.19429	4.53902	-0.448558									ERCC-00097	5.95993				ERCC-00097	11.427
				LINC00337	chr1:6296299-6299502	TRCN0000003391	pLKO empty vector	1.37941	2.02158	0.551431									ERCC-00098	2.15506				ERCC-00098	4.13103
				HES3	chr1:6304251-6305638	TRCN0000003391	pLKO empty vector	0	0.914043	inf									ERCC-00099	197.183				ERCC-00099	219.631
				ESPN	chr1:6484847-6521004	TRCN0000003391	pLKO empty vector	2.15765	3.16831	0.554255									ERCC-00104	3.3936				ERCC-00104	4.33653
				TAS1R1	chr1:6615337-6639817	TRCN0000003391	pLKO empty vector	0.0704659	0.0827075	0.231092									ERCC-00108	6848.7				ERCC-00108	6835.57
				ZBTB48	chr1:6640050-6649340	TRCN0000003391	pLKO empty vector	5.66254	5.37838	-0.0742785									ERCC-00109	11.4945				ERCC-00109	11.0191
				PHF13	chr1:6673755-6684093	TRCN0000003391	pLKO empty vector	25.1618	19.9551	-0.33448									ERCC-00111	7496.89				ERCC-00111	7275.8
				THAP3	chr1:6684924-6761966	TRCN0000003391	pLKO empty vector	11.9887	10.2878	-0.22075									ERCC-00112	1497.79				ERCC-00112	1491.73
				LOC100505887	chr1:6784804-6790072	TRCN0000003391	pLKO empty vector	0	0	0									ERCC-00113	58183.8				ERCC-00113	56910
				CAMTA1	chr1:6845383-7829766	TRCN0000003391	pLKO empty vector	88.8376	61.08	-0.54047									ERCC-00116	3847.19				ERCC-00116	3903.23
				VAMP3	chr1:7831328-7841492	TRCN0000003391	pLKO empty vector	90.3309	115.193	0.350768									ERCC-00117	4.34142				ERCC-00117	0
				PER3	chr1:7844488-7905240	TRCN0000003391	pLKO empty vector	15.5274	14.8754	-0.061885									ERCC-00120	17.2417				ERCC-00120	16.5286
				PARK7	chr1:8021713-8045342	TRCN0000003391	pLKO empty vector	285.645	266.005	-0.102769									ERCC-00123	2.46179				ERCC-00123	2.35954
				SLC45A1	chr1:8378144-8404227	TRCN0000003391	pLKO empty vector	0.270743	0.193354	-0.485678									ERCC-00126	68.5722				ERCC-00126	89.0441
				ENO1-AS1	chr1:8921058-8939943	TRCN0000003391	pLKO empty vector	6.3466	4.54033	-0.483188									ERCC-00130	334822				ERCC-00130	329557
				CA6	chr1:9005892-9035148	TRCN0000003391	pLKO empty vector	0	0	0									ERCC-00131	1802.44				ERCC-00131	1921.87
				H6PD	chr1:9294862-9331394	TRCN0000003391	pLKO empty vector	3.2094	5.50442	0.778288									ERCC-00134	19.7399				ERCC-00134	0
				SPSB1	chr1:9352940-9429590	TRCN0000003391	pLKO empty vector	6.01184	5.91034	-0.0245671									ERCC-00136	19661.5				ERCC-00136	19403.8
				SLC25A33	chr1:9599527-9642831	TRCN0000003391	pLKO empty vector	58.7921	30.6514	-0.939671									ERCC-00137	17.1945				ERCC-00137	21.9778
				TMEM201	chr1:9648931-9674935	TRCN0000003391	pLKO empty vector	58.3293	43.5826	-0.420467									ERCC-00138	2.45601				ERCC-00138	0
				PIK3CD	chr1:9711789-9884550	TRCN0000003391	pLKO empty vector	2.59043	3.66627	0.501123									ERCC-00142	0				ERCC-00142	12.4942
				NMNAT1	chr1:10003485-10045556	TRCN0000003391	pLKO empty vector	3.46653	4.06401	0.229411									ERCC-00143	23.9325				ERCC-00143	36.048
				RBP7	chr1:10057254-10076078	TRCN0000003391	pLKO empty vector	82.3217	66.7323	-0.302886									ERCC-00144	314.372				ERCC-00144	279.452
				UBE4B	chr1:10093040-10241296	TRCN0000003391	pLKO empty vector	26.3615	22.3839	-0.235967									ERCC-00145	7788.06				ERCC-00145	7738.88
				KIF1B	chr1:10270763-10441661	TRCN0000003391	pLKO empty vector	20.9324	18.0769	-0.211588									ERCC-00147	9.83559				ERCC-00147	21.2109
				PGD	chr1:10459084-10480201	TRCN0000003391	pLKO empty vector	99.5933	98.1945	-0.0204066									ERCC-00148	175.395				ERCC-00148	130.782
				APITD1,APITD1-CORT,CORT	chr1:10490158-10512060	TRCN0000003391	pLKO empty vector	14.1614	16.6716	0.235428									ERCC-00150	47.6365				ERCC-00150	31.6114
				PEX14	chr1:10535002-10690815	TRCN0000003391	pLKO empty vector	12.0503	14.483	0.265289									ERCC-00154	74.5095				ERCC-00154	76.9224
				TARDBP	chr1:11072678-11085549	TRCN0000003391	pLKO empty vector	73.2266	70.7688	-0.0492539									ERCC-00156	0				ERCC-00156	6.22771
				MTOR-AS1	chr1:11166587-11322608	TRCN0000003391	pLKO empty vector	0.508695	0.195219	-1.38171									ERCC-00157	128.466				ERCC-00157	153.913
				ANGPTL7	chr1:11166587-11322608	TRCN0000003391	pLKO empty vector	0.34201	0	#NAME?									ERCC-00158	14.6844				ERCC-00158	11.7287
				UBIAD1	chr1:11333254-11348491	TRCN0000003391	pLKO empty vector	14.1436	15.4483	0.127299									ERCC-00160	249.176				ERCC-00160	231.817
				PTCHD2	chr1:11539294-11597640	TRCN0000003391	pLKO empty vector	0.0290114	0.173419	2.57957									ERCC-00162	1066.83				ERCC-00162	1062.71
				LOC101929181	chr1:11669587-11673411	TRCN0000003391	pLKO empty vector	0.440365	0.171919	-1.35697									ERCC-00163	152.249				ERCC-00163	183.791
				FBXO44	chr1:11708417-11723384	TRCN0000003391	pLKO empty vector	9.01335	8.08467	-0.156874									ERCC-00164	4.92358				ERCC-00164	4.71907
				FBXO6	chr1:11724149-11734409	TRCN0000003391	pLKO empty vector	9.44296	7.24088	-0.383074									ERCC-00165	553.003				ERCC-00165	573.026
				DRAXIN	chr1:11751780-11780336	TRCN0000003391	pLKO empty vector	0.379217	0.0754621	-2.3292									ERCC-00168	4.91202				ERCC-00168	14.124
				AGTRAP	chr1:11796141-11810828	TRCN0000003391	pLKO empty vector	60.0569	58.9399	-0.0270848									ERCC-00170	255.725				ERCC-00170	287.525
				C1orf167	chr1:11822249-11907840	TRCN0000003391	pLKO empty vector	0.0229712	0.0277477	0.272543									ERCC-00171	58539.8				ERCC-00171	56289.1
				CLCN6	chr1:11822249-11907840	TRCN0000003391	pLKO empty vector	4.23464	3.51578	-0.268394
				PLOD1	chr1:11994723-12035599	TRCN0000003391	pLKO empty vector	53.7305	69.0346	0.361579
				MFN2	chr1:12040237-12073572	TRCN0000003391	pLKO empty vector	45.1579	41.1956	-0.132485
				MIIP	chr1:12079298-12092106	TRCN0000003391	pLKO empty vector	12.6191	9.27127	-0.444773
				MIR6729	chr1:12079298-12092106	TRCN0000003391	pLKO empty vector	0	0	0
				TNFRSF8	chr1:12123433-12204264	TRCN0000003391	pLKO empty vector	0	0	0
				TNFRSF1B	chr1:12226999-12269277	TRCN0000003391	pLKO empty vector	2.31353	2.16207	-0.0976818
				MIR4632	chr1:12226999-12269277	TRCN0000003391	pLKO empty vector	0	0	0
				VPS13D	chr1:12290112-12572098	TRCN0000003391	pLKO empty vector	6.08239	6.33357	0.0583819
				SNORA59A	chr1:12290112-12572098	TRCN0000003391	pLKO empty vector	0	0	0
				AADACL4	chr1:12704565-12727097	TRCN0000003391	pLKO empty vector	0	0	0
				AADACL3	chr1:12776117-12788726	TRCN0000003391	pLKO empty vector	0	0	0
				C1orf158	chr1:12806133-12821102	TRCN0000003391	pLKO empty vector	0	0	0
				PRAMEF12	chr1:12834990-12838048	TRCN0000003391	pLKO empty vector	0	0	0
				PRAMEF1	chr1:12851545-12856777	TRCN0000003391	pLKO empty vector	0	0	0
				PRAMEF2	chr1:12916940-12921764	TRCN0000003391	pLKO empty vector	0	0	0
				PRAMEF7	chr1:12976466-12980300	TRCN0000003391	pLKO empty vector	0	0	0
				LOC391003	chr1:13035498-13039011	TRCN0000003391	pLKO empty vector	0	0	0
				LOC649324	chr1:13194517-13199727	TRCN0000003391	pLKO empty vector	0	0	0
				PRAMEF5	chr1:13328195-13698405	TRCN0000003391	pLKO empty vector	0	0	0
				PRAMEF10	chr1:13328195-13698405	TRCN0000003391	pLKO empty vector	0	0	0
				PRAMEF15	chr1:13328195-13698405	TRCN0000003391	pLKO empty vector	0	0	0
				PRAMEF16	chr1:13328195-13698405	TRCN0000003391	pLKO empty vector	0	0	0
				PRAMEF20	chr1:13328195-13698405	TRCN0000003391	pLKO empty vector	0	0	0
				PRAMEF10	chr1:13328195-13698405	TRCN0000003391	pLKO empty vector	0	0	0
				PRAMEF15	chr1:13328195-13698405	TRCN0000003391	pLKO empty vector	0	0	0
				PRAMEF17	chr1:13716091-13719089	TRCN0000003391	pLKO empty vector	0	0	0
				PRAMEF20	chr1:13736906-13747803	TRCN0000003391	pLKO empty vector	0	0	0
				PDPN	chr1:13910251-13944452	TRCN0000003391	pLKO empty vector	0	0	0
				PRDM2	chr1:14026734-14151574	TRCN0000003391	pLKO empty vector	8.27396	5.97018	-0.470803
				KAZN	chr1:14925212-15478960	TRCN0000003391	pLKO empty vector	11.6129	8.82459	-0.39613
				TMEM51	chr1:15479027-15546974	TRCN0000003391	pLKO empty vector	10.6072	11.1315	0.0696136
				FHAD1	chr1:15573767-15724622	TRCN0000003391	pLKO empty vector	0.42022	0.795427	0.920586
				EFHD2	chr1:15736390-15756839	TRCN0000003391	pLKO empty vector	144.961	238.013	0.715376
				CTRC	chr1:15764937-15773153	TRCN0000003391	pLKO empty vector	0	0	0
				CELA2A	chr1:15783222-15798586	TRCN0000003391	pLKO empty vector	0	0	0
				CELA2B	chr1:15802595-15817895	TRCN0000003391	pLKO empty vector	0	0	0
				DNAJC16	chr1:15853307-15911605	TRCN0000003391	pLKO empty vector	8.68294	7.02017	-0.306678
				DDI2,RSC1A1	chr1:15943952-15988217	TRCN0000003391	pLKO empty vector	25.5284	22.3967	-0.188814
				PLEKHM2	chr1:16010826-16061264	TRCN0000003391	pLKO empty vector	13.7299	11.5903	-0.244397
				SLC25A34	chr1:16062808-16067884	TRCN0000003391	pLKO empty vector	0	0	0
				TMEM82	chr1:16068986-16074292	TRCN0000003391	pLKO empty vector	0	0	0
				FBLIM1	chr1:16085254-16113084	TRCN0000003391	pLKO empty vector	9.98704	10.5516	0.0793326
				SPEN	chr1:16160709-16266950	TRCN0000003391	pLKO empty vector	26.3434	21.4053	-0.299473
				C1orf64	chr1:16330730-16333184	TRCN0000003391	pLKO empty vector	0	0	0
				CLCNKA	chr1:16348485-16360545	TRCN0000003391	pLKO empty vector	0.496394	0.308452	-0.686442
				CLCNKB	chr1:16370230-16383821	TRCN0000003391	pLKO empty vector	1.41473	1.39738	-0.0178066
				SZRD1	chr1:16693524-16724643	TRCN0000003391	pLKO empty vector	81.624	71.7539	-0.185936
				NECAP2	chr1:16767166-16786584	TRCN0000003391	pLKO empty vector	18.2348	22.2563	0.287523
				MIR3675	chr1:16875408-16875482	TRCN0000003391	pLKO empty vector	0	0	0
				MST1P2	chr1:16972068-16976915	TRCN0000003391	pLKO empty vector	0.450962	0.178574	-1.33648
				FAM231A	chr1:16999497-17000007	TRCN0000003391	pLKO empty vector	0	0	0
				MIR3675	chr1:17007749-17007823	TRCN0000003391	pLKO empty vector	0	0	0
				CROCC	chr1:17248444-17299474	TRCN0000003391	pLKO empty vector	1.13394	1.37953	0.282843
				PADI1	chr1:17531620-17572501	TRCN0000003391	pLKO empty vector	0.0513484	0.26963	2.39259
				PADI3	chr1:17575592-17610727	TRCN0000003391	pLKO empty vector	0	0	0
				PADI4	chr1:17634689-17690495	TRCN0000003391	pLKO empty vector	0	0	0
				PADI6	chr1:17698690-17728195	TRCN0000003391	pLKO empty vector	0	0	0
				ARHGEF10L	chr1:17866329-18024370	TRCN0000003391	pLKO empty vector	1.97017	1.57811	-0.320127
				ACTL8	chr1:18081807-18153558	TRCN0000003391	pLKO empty vector	0.14508	0.426289	1.55499
				IGSF21	chr1:18434239-18704977	TRCN0000003391	pLKO empty vector	0	0	0
				KLHDC7A	chr1:18807423-18812480	TRCN0000003391	pLKO empty vector	0.0784871	0.301194	1.94017
				PAX7	chr1:18957499-19075360	TRCN0000003391	pLKO empty vector	0	0	0
				MRTO4	chr1:19578074-19586622	TRCN0000003391	pLKO empty vector	93.0907	80.6227	-0.207452
				PQLC2	chr1:19638739-19658922	TRCN0000003391	pLKO empty vector	12.7936	12.8858	0.0103596
				MINOS1,MINOS1-NBL1,NBL1	chr1:19923470-19984949	TRCN0000003391	pLKO empty vector	62.6953	58.069	-0.110588
				RPS14P3	chr1:19923470-19984949	TRCN0000003391	pLKO empty vector	1.18851	0.409217	-1.53821
				HTR6	chr1:19991779-20007459	TRCN0000003391	pLKO empty vector	0.256384	0.0612981	-2.06439
				OTUD3	chr1:20208887-20239437	TRCN0000003391	pLKO empty vector	6.24787	4.18851	-0.576928
				PLA2G5	chr1:20396700-20418394	TRCN0000003391	pLKO empty vector	0	0	0
				PLA2G2F	chr1:20465822-20476879	TRCN0000003391	pLKO empty vector	0	0	0
				UBXN10	chr1:20510735-20519942	TRCN0000003391	pLKO empty vector	0.233588	0.0910824	-1.35872
				VWA5B1	chr1:20617411-20681387	TRCN0000003391	pLKO empty vector	0	0	0
				FAM43B	chr1:20878931-20881513	TRCN0000003391	pLKO empty vector	11.7625	15.1264	0.362874
				CDA	chr1:20915443-20945400	TRCN0000003391	pLKO empty vector	83.1248	201.192	1.27523
				PINK1	chr1:20959947-20988037	TRCN0000003391	pLKO empty vector	87.7458	35.4727	-1.30662
				LOC100506801	chr1:21543739-21672034	TRCN0000003391	pLKO empty vector	0.163781	0	#NAME?
				NBPF3	chr1:21766582-21811393	TRCN0000003391	pLKO empty vector	2.1436	2.61337	0.285875
				ALPL	chr1:21835857-21904905	TRCN0000003391	pLKO empty vector	0.0426931	0	#NAME?
				LDLRAD2	chr1:22138757-22263790	TRCN0000003391	pLKO empty vector	0.161684	0.117203	-0.464165
				CELA3B	chr1:22303417-22315847	TRCN0000003391	pLKO empty vector	0	0	0
				CELA3A	chr1:22328148-22339035	TRCN0000003391	pLKO empty vector	0	0	0
				LINC00339	chr1:22350486-22357717	TRCN0000003391	pLKO empty vector	5.2327	4.63289	-0.175643
				CDC42	chr1:22379119-22419436	TRCN0000003391	pLKO empty vector	185.34	218.568	0.237911
				ZBTB40	chr1:22778343-22857650	TRCN0000003391	pLKO empty vector	7.93179	7.46287	-0.0879158
				EPHA8	chr1:22890003-22930087	TRCN0000003391	pLKO empty vector	5.06786	1.57955	-1.68186
				C1QA	chr1:22963117-22966175	TRCN0000003391	pLKO empty vector	0	0	0
				C1QC	chr1:22970117-22974603	TRCN0000003391	pLKO empty vector	0	0	0
				C1QB	chr1:22979681-22988029	TRCN0000003391	pLKO empty vector	0	0	0
				EPHB2	chr1:23037330-23241823	TRCN0000003391	pLKO empty vector	6.03099	10.4555	0.79379
				MIR4684	chr1:23037330-23241823	TRCN0000003391	pLKO empty vector	0	0	0
				KDM1A	chr1:23345940-23410184	TRCN0000003391	pLKO empty vector	69.3522	81.7738	0.237697
				MIR3115	chr1:23345940-23410184	TRCN0000003391	pLKO empty vector	0	0	0
				C1orf213	chr1:23685940-23698330	TRCN0000003391	pLKO empty vector	0.498177	0.54534	0.130496
				LOC101928163	chr1:23832919-23857712	TRCN0000003391	pLKO empty vector	0.27275	0.427719	0.649086
				MDS2	chr1:23953823-23967056	TRCN0000003391	pLKO empty vector	0	0	0
				RPL11	chr1:24018268-24022915	TRCN0000003391	pLKO empty vector	1498.31	1456.9	-0.0404326
				TCEB3	chr1:24069855-24104787	TRCN0000003391	pLKO empty vector	28.0028	22.8897	-0.290872
				PITHD1	chr1:24104875-24114722	TRCN0000003391	pLKO empty vector	73.015	56.7089	-0.364618
				LYPLA2	chr1:24117645-24122029	TRCN0000003391	pLKO empty vector	41.2119	38.8453	-0.0853204
				MIR378F	chr1:24255559-24255637	TRCN0000003391	pLKO empty vector	0	0	0
				PNRC2	chr1:24286300-24289949	TRCN0000003391	pLKO empty vector	54.7289	43.6823	-0.325253
				LOC284632	chr1:24526729-24538180	TRCN0000003391	pLKO empty vector	0	0	0
				GRHL3	chr1:24645811-24741587	TRCN0000003391	pLKO empty vector	0.0435795	0	#NAME?
				NIPAL3	chr1:24742244-24799473	TRCN0000003391	pLKO empty vector	4.37381	5.12771	0.229423
				RCAN3	chr1:24822822-24863510	TRCN0000003391	pLKO empty vector	7.72109	10.0055	0.373922
				NCMAP	chr1:24882566-24935818	TRCN0000003391	pLKO empty vector	0	0.0320791	inf
				SRRM1	chr1:24969593-24999772	TRCN0000003391	pLKO empty vector	66.9016	55.6268	-0.266261
				CLIC4	chr1:25071759-25170815	TRCN0000003391	pLKO empty vector	84.8427	96.4138	0.184449
				RHD	chr1:25598976-25656936	TRCN0000003391	pLKO empty vector	0.404187	0.352092	-0.199069
				TMEM50A	chr1:25664788-25747363	TRCN0000003391	pLKO empty vector	31.789	33.7904	0.0880838
				TMEM57	chr1:25757348-25826698	TRCN0000003391	pLKO empty vector	9.49253	7.68842	-0.304106
				LDLRAP1	chr1:25870075-25895377	TRCN0000003391	pLKO empty vector	7.90543	9.20182	0.219075
				MAN1C1	chr1:25943958-26112698	TRCN0000003391	pLKO empty vector	1.65369	1.44825	-0.19138
				SEPN1	chr1:26126666-26144713	TRCN0000003391	pLKO empty vector	27.2403	24.8704	-0.131312
				MTFR1L	chr1:26146396-26185949	TRCN0000003391	pLKO empty vector	18.7004	13.5489	-0.464887
				EXTL1	chr1:26348270-26362954	TRCN0000003391	pLKO empty vector	0.0731314	0.044041	-0.731642
				PDIK1L	chr1:26437655-26452039	TRCN0000003391	pLKO empty vector	6.80399	7.3867	0.118548
				FAM110D	chr1:26485510-26489119	TRCN0000003391	pLKO empty vector	0.266103	0.319409	0.263419
				ZNF593	chr1:26496387-26497364	TRCN0000003391	pLKO empty vector	81.2206	72.7859	-0.158188
				CNKSR1	chr1:26503980-26516375	TRCN0000003391	pLKO empty vector	1.69378	2.04224	0.269902
				CATSPER4	chr1:26517118-26529033	TRCN0000003391	pLKO empty vector	0	0.0859704	inf
				LOC101928303	chr1:26551810-26556331	TRCN0000003391	pLKO empty vector	0.211228	0.124328	-0.764651
				CEP85	chr1:26560643-26605529	TRCN0000003391	pLKO empty vector	15.8855	12.6694	-0.326362
				SH3BGRL3	chr1:26606212-26608013	TRCN0000003391	pLKO empty vector	109.635	163.031	0.572439
				CD52	chr1:26608772-26647014	TRCN0000003391	pLKO empty vector	0	0.361272	inf
				LIN28A	chr1:26737268-26756219	TRCN0000003391	pLKO empty vector	0.204941	0	#NAME?
				DHDDS	chr1:26758772-26797795	TRCN0000003391	pLKO empty vector	13.3137	12.5106	-0.0897608
				HMGN2	chr1:26798901-26803133	TRCN0000003391	pLKO empty vector	179.071	189.341	0.080457
				RPS6KA1	chr1:26856248-26901520	TRCN0000003391	pLKO empty vector	20.0331	17.7525	-0.17436
				MIR1976	chr1:26856248-26901520	TRCN0000003391	pLKO empty vector	0	0	0
				ARID1A	chr1:27022521-27108601	TRCN0000003391	pLKO empty vector	8.31384	7.28607	-0.190375
				PIGV	chr1:27114453-27124894	TRCN0000003391	pLKO empty vector	2.11374	2.81818	0.414966
				ZDHHC18	chr1:27153200-27182211	TRCN0000003391	pLKO empty vector	11.0854	11.8785	0.0996996
				SFN	chr1:27189632-27190947	TRCN0000003391	pLKO empty vector	123.13	267.502	1.11936
				NUDC	chr1:27248212-27273362	TRCN0000003391	pLKO empty vector	82.2463	69.8014	-0.236696
				TRNP1	chr1:27320194-27327377	TRCN0000003391	pLKO empty vector	8.46787	8.72682	0.0434576
				WDTC1	chr1:27561006-27635124	TRCN0000003391	pLKO empty vector	6.4808	6.65513	0.0382949
				TMEM222	chr1:27648635-27662891	TRCN0000003391	pLKO empty vector	8.74627	11.0713	0.340085
				LOC644961	chr1:27648635-27662891	TRCN0000003391	pLKO empty vector	8.41925	8.23438	-0.0320301
				SYTL1	chr1:27668482-27680423	TRCN0000003391	pLKO empty vector	0.07428	0	#NAME?
				GPR3	chr1:27719147-27722317	TRCN0000003391	pLKO empty vector	1.008	0	#NAME?
				FAM76A	chr1:28052489-28089423	TRCN0000003391	pLKO empty vector	2.73541	2.60001	-0.0732419
				STX12	chr1:28099693-28150963	TRCN0000003391	pLKO empty vector	4.52374	7.69221	0.765883
				PPP1R8	chr1:28157251-28178183	TRCN0000003391	pLKO empty vector	38.8786	34.2891	-0.181227
				SCARNA1	chr1:28157251-28178183	TRCN0000003391	pLKO empty vector	0	19.0314	inf
				THEMIS2	chr1:28199053-28213196	TRCN0000003391	pLKO empty vector	1.03201	0.882488	-0.225814
				SMPDL3B	chr1:28261503-28285663	TRCN0000003391	pLKO empty vector	3.86795	7.08687	0.873581
				XKR8	chr1:28286503-28294604	TRCN0000003391	pLKO empty vector	1.70996	1.14892	-0.573683
				ATPIF1	chr1:28562601-28564616	TRCN0000003391	pLKO empty vector	267.576	265.447	-0.0115276
				SESN2	chr1:28585962-28609002	TRCN0000003391	pLKO empty vector	7.74749	5.59515	-0.469554
				MED18	chr1:28655512-28662478	TRCN0000003391	pLKO empty vector	9.67015	10.5951	0.13179
				PHACTR4	chr1:28696092-28826881	TRCN0000003391	pLKO empty vector	17.8309	16.1742	-0.140683
				RCC1	chr1:28832454-28865708	TRCN0000003391	pLKO empty vector	106.721	83.0657	-0.361518
				TRNAU1AP	chr1:28879528-28908366	TRCN0000003391	pLKO empty vector	14.1221	16.5487	0.228761
				RAB42	chr1:28918711-28921088	TRCN0000003391	pLKO empty vector	4.1342	3.00328	-0.461071
				RNU11	chr1:28975111-28975246	TRCN0000003391	pLKO empty vector	412.962	330.007	-0.323516
				GMEB1	chr1:28995239-29042115	TRCN0000003391	pLKO empty vector	6.72033	6.0325	-0.155776
				YTHDF2	chr1:29063132-29096287	TRCN0000003391	pLKO empty vector	99.5502	85.9751	-0.211506
				OPRD1	chr1:29138653-29190208	TRCN0000003391	pLKO empty vector	0.471666	0	#NAME?
				EPB41	chr1:29213602-29450421	TRCN0000003391	pLKO empty vector	14.7566	11.3013	-0.384871
				PTPRU	chr1:29563027-29653325	TRCN0000003391	pLKO empty vector	11.3373	11.892	0.0689209
				MATN1-AS1	chr1:31184123-31199593	TRCN0000003391	pLKO empty vector	0.635445	0.548012	-0.213561
				ZCCHC17	chr1:31769828-31837800	TRCN0000003391	pLKO empty vector	24.6469	23.112	-0.0927644
				SERINC2	chr1:31882411-31907527	TRCN0000003391	pLKO empty vector	28.9499	70.2603	1.27915
				LINC01225	chr1:31971838-31974167	TRCN0000003391	pLKO empty vector	0	0	0
				LINC01226	chr1:31984035-31989846	TRCN0000003391	pLKO empty vector	0.0389492	0	#NAME?
				TINAGL1	chr1:32042085-32053287	TRCN0000003391	pLKO empty vector	21.4184	44.2498	1.04682
				HCRTR1	chr1:32083300-32092919	TRCN0000003391	pLKO empty vector	0.0827255	0.296497	1.84161
				KHDRBS1	chr1:32479294-32526460	TRCN0000003391	pLKO empty vector	141.181	156.922	0.152497
				TMEM39B	chr1:32538502-32568467	TRCN0000003391	pLKO empty vector	10.9593	12.1818	0.152575
				KPNA6	chr1:32573643-32642168	TRCN0000003391	pLKO empty vector	54.2515	45.862	-0.242365
				TXLNA	chr1:32645344-32663886	TRCN0000003391	pLKO empty vector	49.9827	51.3611	0.0392487
				CCDC28B	chr1:32666201-32670991	TRCN0000003391	pLKO empty vector	6.64236	7.10446	0.0970294
				IQCC	chr1:32671235-32674288	TRCN0000003391	pLKO empty vector	3.45116	3.76551	0.125761
				DCDC2B	chr1:32674694-32681797	TRCN0000003391	pLKO empty vector	0	1.03036	inf
				EIF3I	chr1:32687970-32697205	TRCN0000003391	pLKO empty vector	199.05	163.508	-0.28377
				FAM167B	chr1:32712817-32714461	TRCN0000003391	pLKO empty vector	0.299598	0.17953	-0.738798
				LCK	chr1:32716839-32751768	TRCN0000003391	pLKO empty vector	0	0	0
				HDAC1	chr1:32757707-32799224	TRCN0000003391	pLKO empty vector	68.2842	52.5214	-0.378648
				TSSK3	chr1:32827861-32829924	TRCN0000003391	pLKO empty vector	0.838487	0.0982603	-3.09311
				ZBTB8B	chr1:32930657-32953459	TRCN0000003391	pLKO empty vector	0	0	0
				ZBTB8A	chr1:33004745-33071551	TRCN0000003391	pLKO empty vector	4.43241	4.62054	0.0599713
				RBBP4	chr1:33116748-33168361	TRCN0000003391	pLKO empty vector	38.3077	36.4469	-0.0718385
				KIAA1522	chr1:33207511-33240571	TRCN0000003391	pLKO empty vector	36.9428	45.3239	0.294978
				S100PBP	chr1:33240839-33324480	TRCN0000003391	pLKO empty vector	6.5266	8.13909	0.318538
				HPCA	chr1:33352097-33366953	TRCN0000003391	pLKO empty vector	0	0	0
				ADC	chr1:33546713-33585995	TRCN0000003391	pLKO empty vector	0.283922	0.20141	-0.495362
				ZNF362	chr1:33722173-33766320	TRCN0000003391	pLKO empty vector	2.03632	4.6115	1.17927
				ZSCAN20	chr1:33938231-33961995	TRCN0000003391	pLKO empty vector	1.15708	1.05441	-0.134041
				HMGB4	chr1:33979598-34631443	TRCN0000003391	pLKO empty vector	0	0	0
				CSMD2-AS1	chr1:33979598-34631443	TRCN0000003391	pLKO empty vector	0	0	0
				C1orf94	chr1:34632483-34684731	TRCN0000003391	pLKO empty vector	0	0	0
				GJB5	chr1:35220647-35224113	TRCN0000003391	pLKO empty vector	2.21182	6.58712	1.57441
				GJB4	chr1:35225341-35229325	TRCN0000003391	pLKO empty vector	0.0360006	0	#NAME?
				GJB3	chr1:35246789-35251967	TRCN0000003391	pLKO empty vector	14.6672	38.0231	1.37428
				GJA4	chr1:35258598-35261348	TRCN0000003391	pLKO empty vector	0.0828152	0	#NAME?
				ZMYM1	chr1:35525386-35581459	TRCN0000003391	pLKO empty vector	7.07444	7.49466	0.0832473
				ZMYM4	chr1:35734567-35887545	TRCN0000003391	pLKO empty vector	18.4463	17.4241	-0.0822504
				NCDN	chr1:36023392-36032380	TRCN0000003391	pLKO empty vector	19.9974	15.6308	-0.355421
				TFAP2E	chr1:36038970-36060927	TRCN0000003391	pLKO empty vector	0.899073	1.33997	0.575692
				AGO4	chr1:36273827-36323490	TRCN0000003391	pLKO empty vector	1.23993	1.55186	0.323746
				AGO1	chr1:36348809-36389899	TRCN0000003391	pLKO empty vector	17.0525	14.7537	-0.208902
				AGO3	chr1:36396682-36522063	TRCN0000003391	pLKO empty vector	9.95186	10.9095	0.132548
				TEKT2	chr1:36549675-36553876	TRCN0000003391	pLKO empty vector	0	0	0
				ADPRHL2	chr1:36554452-36559533	TRCN0000003391	pLKO empty vector	17.4389	24.1904	0.472123
				MAP7D1	chr1:36602169-36646451	TRCN0000003391	pLKO empty vector	35.2225	31.2158	-0.174223
				THRAP3	chr1:36690016-36770957	TRCN0000003391	pLKO empty vector	61.3498	61.4033	0.00125746
				SH3D21	chr1:36771993-36786948	TRCN0000003391	pLKO empty vector	0.171707	0.242864	0.5002
				MIR4255	chr1:37627163-37627235	TRCN0000003391	pLKO empty vector	0	0	0
				ZC3H12A	chr1:37940118-37949978	TRCN0000003391	pLKO empty vector	8.17887	5.48085	-0.577501
				MIR6732	chr1:37940118-37949978	TRCN0000003391	pLKO empty vector	0	0	0
				DNALI1	chr1:38022519-38061586	TRCN0000003391	pLKO empty vector	0.320491	0.13988	-1.19609
				CDCA8	chr1:38158072-38175391	TRCN0000003391	pLKO empty vector	39.7816	34.6316	-0.200014
				MANEAL	chr1:38259773-38267278	TRCN0000003391	pLKO empty vector	37.6043	40.0522	0.0909818
				C1orf122	chr1:38268613-38275126	TRCN0000003391	pLKO empty vector	92.6703	91.8818	-0.0123279
				UTP11L	chr1:38478383-38490497	TRCN0000003391	pLKO empty vector	58.6285	46.9642	-0.320042
				MIR3659	chr1:38554902-38555001	TRCN0000003391	pLKO empty vector	0	0	0
				AKIRIN1	chr1:39456915-39471737	TRCN0000003391	pLKO empty vector	85.6156	68.5063	-0.321638
				NDUFS5	chr1:39491966-39500308	TRCN0000003391	pLKO empty vector	336.462	250.871	-0.423496
				MACF1	chr1:39549838-39952810	TRCN0000003391	pLKO empty vector	11.9701	12.1663	0.0234554
				KIAA0754	chr1:39549838-39952810	TRCN0000003391	pLKO empty vector	8.25149	6.00273	-0.459037
				BMP8A	chr1:39957317-40025370	TRCN0000003391	pLKO empty vector	1.69402	1.98016	0.225166
				PPIE	chr1:40204516-40254533	TRCN0000003391	pLKO empty vector	23.4281	18.9021	-0.309695
				MFSD2A	chr1:40420783-40435640	TRCN0000003391	pLKO empty vector	13.2667	5.81815	-1.18917
				CAP1	chr1:40506254-40538321	TRCN0000003391	pLKO empty vector	114.823	135.548	0.239384
				RLF	chr1:40627040-40706593	TRCN0000003391	pLKO empty vector	10.9495	13.929	0.347226
				TMCO2	chr1:40713572-40717365	TRCN0000003391	pLKO empty vector	0	0	0
				ZMPSTE24	chr1:40723721-40759856	TRCN0000003391	pLKO empty vector	56.7855	60.021	0.0799453
				SMAP2	chr1:40839377-40888998	TRCN0000003391	pLKO empty vector	10.957	11.7326	0.0986654
				ZFP69B	chr1:40916336-40929390	TRCN0000003391	pLKO empty vector	3.70668	5.74954	0.633317
				ZFP69	chr1:40943301-40962015	TRCN0000003391	pLKO empty vector	3.51958	2.9127	-0.273047
				EXO5	chr1:40974432-40982214	TRCN0000003391	pLKO empty vector	7.68783	6.04239	-0.347458
				ZNF684	chr1:40997232-41013841	TRCN0000003391	pLKO empty vector	1.79551	2.16916	0.272744
				NFYC	chr1:41154751-41237275	TRCN0000003391	pLKO empty vector	31.067	31.1429	0.00351828
				MIR30E	chr1:41154751-41237275	TRCN0000003391	pLKO empty vector	0	0	0
				MIR30C1	chr1:41154751-41237275	TRCN0000003391	pLKO empty vector	0	0	0
				KCNQ4	chr1:41249683-41306124	TRCN0000003391	pLKO empty vector	1.92899	0.902282	-1.0962
				CTPS1	chr1:41445006-41478235	TRCN0000003391	pLKO empty vector	76.0652	59.1934	-0.3618
				SLFNL1-AS1	chr1:41480261-41707815	TRCN0000003391	pLKO empty vector	0.838527	0.894448	0.0931397
				FOXO6	chr1:41827602-41849263	TRCN0000003391	pLKO empty vector	3.24569	2.95421	-0.135752
				GUCA2B	chr1:42619091-42621495	TRCN0000003391	pLKO empty vector	0	0	0
				RIMKLA	chr1:42846467-42889900	TRCN0000003391	pLKO empty vector	1.89575	4.35868	1.20113
				PPCS	chr1:42922011-42939049	TRCN0000003391	pLKO empty vector	17.4829	24.9251	0.511651
				CCDC30	chr1:43000559-43120335	TRCN0000003391	pLKO empty vector	0.122234	0.069619	-0.812096
				PPIH	chr1:43124047-43142429	TRCN0000003391	pLKO empty vector	52.4917	49.1802	-0.094011
				YBX1	chr1:43148065-43168020	TRCN0000003391	pLKO empty vector	926.646	726.987	-0.350089
				C1orf50	chr1:43232915-43241413	TRCN0000003391	pLKO empty vector	5.30171	6.57032	0.309506
				LOC100129924	chr1:43253660-43263901	TRCN0000003391	pLKO empty vector	0	0	0
				ERMAP	chr1:43272722-43310660	TRCN0000003391	pLKO empty vector	1.04521	1.38727	0.408457
				ZNF691	chr1:43312243-43318146	TRCN0000003391	pLKO empty vector	5.58254	5.10749	-0.128307
				LOC339539	chr1:43323292-43354463	TRCN0000003391	pLKO empty vector	0	0	0
				SLC2A1-AS1	chr1:43391045-43449029	TRCN0000003391	pLKO empty vector	0.556803	0.261533	-1.09017
				FAM183A	chr1:43613593-43622067	TRCN0000003391	pLKO empty vector	0.199186	0	#NAME?
				WDR65	chr1:43629844-43720029	TRCN0000003391	pLKO empty vector	0.257333	0.332836	0.371174
				TMEM125	chr1:43735664-43739673	TRCN0000003391	pLKO empty vector	0	0	0
				TIE1	chr1:43766565-43788781	TRCN0000003391	pLKO empty vector	0	0	0
				MPL	chr1:43803474-43820135	TRCN0000003391	pLKO empty vector	0.336035	0.752691	1.16345
				CDC20	chr1:43824625-43828873	TRCN0000003391	pLKO empty vector	143.528	135.44	-0.083676
				SZT2	chr1:43855555-43919918	TRCN0000003391	pLKO empty vector	2.26647	2.38395	0.0729081
				MIR6735	chr1:43855555-43919918	TRCN0000003391	pLKO empty vector	0	0	0
				PTPRF	chr1:43996546-44089343	TRCN0000003391	pLKO empty vector	76.6676	115.2	0.587455
				KDM4A	chr1:44115796-44173012	TRCN0000003391	pLKO empty vector	10.8976	14.7803	0.439657
				ST3GAL3	chr1:44173203-44396837	TRCN0000003391	pLKO empty vector	1.31051	1.20808	-0.117405
				MIR6079	chr1:44173203-44396837	TRCN0000003391	pLKO empty vector	0	0	0
				ARTN	chr1:44398991-44402912	TRCN0000003391	pLKO empty vector	0	0.256769	inf
				IPO13	chr1:44412477-44433694	TRCN0000003391	pLKO empty vector	12.7587	10.7116	-0.2523
				DPH2	chr1:44435652-44439043	TRCN0000003391	pLKO empty vector	39.7561	39.4522	-0.0110698
				ATP6V0B	chr1:44440601-44443972	TRCN0000003391	pLKO empty vector	262.266	210.982	-0.313911
				B4GALT2	chr1:44444873-44456843	TRCN0000003391	pLKO empty vector	49.1027	50.051	0.0275983
				CCDC24	chr1:44457279-44497164	TRCN0000003391	pLKO empty vector	2.89949	3.04489	0.0705943
				KLF17	chr1:44584521-44600809	TRCN0000003391	pLKO empty vector	0.312441	0.726951	1.21827
				DMAP1	chr1:44679124-44686351	TRCN0000003391	pLKO empty vector	27.1094	18.3444	-0.563454
				RNF220	chr1:44870959-45117396	TRCN0000003391	pLKO empty vector	23.4105	21.9382	-0.0937138
				MIR5584	chr1:44870959-45117396	TRCN0000003391	pLKO empty vector	0	0	0
				C1orf228	chr1:45140393-45191263	TRCN0000003391	pLKO empty vector	0.066917	0.0780517	0.222057
				KIF2C	chr1:45205489-45233438	TRCN0000003391	pLKO empty vector	39.6376	30.3827	-0.383616
				RPS8	chr1:45241245-45244412	TRCN0000003391	pLKO empty vector	1832.38	1891.5	0.0458141
				SNORD55	chr1:45241245-45244412	TRCN0000003391	pLKO empty vector	147.189	82.8845	-0.828493
				SNORD46	chr1:45241245-45244412	TRCN0000003391	pLKO empty vector	136.495	0	#NAME?
				SNORD38A	chr1:45241245-45244412	TRCN0000003391	pLKO empty vector	0	0	0
				SNORD38B	chr1:45241245-45244412	TRCN0000003391	pLKO empty vector	0	0	0
				PLK3	chr1:45266035-45272957	TRCN0000003391	pLKO empty vector	5.04599	3.62878	-0.475651
				BTBD19	chr1:45274153-45279801	TRCN0000003391	pLKO empty vector	0.759261	1.06692	0.49078
				UROD	chr1:45477804-45481341	TRCN0000003391	pLKO empty vector	40.9399	33.2919	-0.298335
				LINC01144	chr1:45769581-45771291	TRCN0000003391	pLKO empty vector	0.0754493	0.358116	2.24685
				HPDL	chr1:45792544-45794346	TRCN0000003391	pLKO empty vector	10.1139	7.81497	-0.372027
				TOE1	chr1:45794913-45956840	TRCN0000003391	pLKO empty vector	20.2648	15.2354	-0.411553
				MMACHC	chr1:45965855-45988562	TRCN0000003391	pLKO empty vector	14.5187	11.4828	-0.338445
				AKR1A1	chr1:46016454-46035723	TRCN0000003391	pLKO empty vector	31.4248	45.0988	0.521183
				NASP	chr1:46049659-46084578	TRCN0000003391	pLKO empty vector	59.1308	47.2311	-0.324173
				TMEM69	chr1:46153846-46216485	TRCN0000003391	pLKO empty vector	32.4239	26.0452	-0.316038
				MAST2	chr1:46269284-46501796	TRCN0000003391	pLKO empty vector	14.3595	12.193	-0.235947
				TSPAN1	chr1:46640748-46651634	TRCN0000003391	pLKO empty vector	8.00571	35.979	2.16806
				LURAP1	chr1:46654352-46686928	TRCN0000003391	pLKO empty vector	0	0	0
				RAD54L	chr1:46713366-46769038	TRCN0000003391	pLKO empty vector	12.7595	12.7627	0.000368005
				UQCRH	chr1:46769379-46782447	TRCN0000003391	pLKO empty vector	621.013	491.821	-0.33649
				NSUN4	chr1:46805848-46830824	TRCN0000003391	pLKO empty vector	9.87016	8.35728	-0.240039
				FAAH	chr1:46859938-46879520	TRCN0000003391	pLKO empty vector	0.874159	0.370338	-1.23905
				LOC729041	chr1:46899498-46911374	TRCN0000003391	pLKO empty vector	1.4058	1.4436	0.0382744
				DMBX1	chr1:46972667-46979886	TRCN0000003391	pLKO empty vector	3.48888	3.09302	-0.173747
				MKNK1-AS1	chr1:47004367-47069966	TRCN0000003391	pLKO empty vector	0.0428085	0	#NAME?
				TEX38	chr1:47137496-47139256	TRCN0000003391	pLKO empty vector	0	0	0
				EFCAB14-AS1	chr1:47139707-47184736	TRCN0000003391	pLKO empty vector	0.344054	0	#NAME?
				CYP4B1	chr1:47264669-47285021	TRCN0000003391	pLKO empty vector	0	0	0
				CYP4X1	chr1:47489239-47516423	TRCN0000003391	pLKO empty vector	0	0	0
				CYP4Z1	chr1:47533159-47583992	TRCN0000003391	pLKO empty vector	0	0.0636006	inf
				CYP4A22	chr1:47603106-47614526	TRCN0000003391	pLKO empty vector	0	0	0
				LINC00853	chr1:47644921-47646011	TRCN0000003391	pLKO empty vector	1.09529	0.215748	-2.34389
				CMPK1	chr1:47799468-47844511	TRCN0000003391	pLKO empty vector	80.0016	78.8819	-0.0203336
				FOXE3	chr1:47881743-47883724	TRCN0000003391	pLKO empty vector	0	0	0
				FOXD2	chr1:47901688-47906363	TRCN0000003391	pLKO empty vector	2.40455	1.44304	-0.736655
				SLC5A9	chr1:48688356-48714316	TRCN0000003391	pLKO empty vector	0	0	0
				ELAVL4	chr1:50513685-50667540	TRCN0000003391	pLKO empty vector	0	0	0
				CDKN2C	chr1:51434366-51440309	TRCN0000003391	pLKO empty vector	40.5091	36.0087	-0.1699
				C1orf185	chr1:51567905-51613754	TRCN0000003391	pLKO empty vector	0	0	0
				RNF11	chr1:51701944-51739119	TRCN0000003391	pLKO empty vector	20.6343	20.9096	0.0191214
				OSBPL9	chr1:52082545-52344609	TRCN0000003391	pLKO empty vector	25.8336	22.625	-0.191335
				BTF3L4	chr1:52521856-52556388	TRCN0000003391	pLKO empty vector	21.5072	21.7073	0.0133584
				ZFYVE9	chr1:52607765-52812358	TRCN0000003391	pLKO empty vector	14.4588	13.692	-0.0786104
				PRPF38A	chr1:52870218-52883992	TRCN0000003391	pLKO empty vector	62.2281	49.8602	-0.319679
				GPX7	chr1:53068042-53074723	TRCN0000003391	pLKO empty vector	0	0	0
				FAM159A	chr1:53099065-53122737	TRCN0000003391	pLKO empty vector	0	0	0
				ZYG11B	chr1:53192130-53293013	TRCN0000003391	pLKO empty vector	13.9239	14.1518	0.0234141
				ZYG11A	chr1:53308182-53360247	TRCN0000003391	pLKO empty vector	20.9322	15.8204	-0.403941
				SCP2	chr1:53392900-53517289	TRCN0000003391	pLKO empty vector	62.5614	57.7213	-0.11617
				PODN	chr1:53527723-53551174	TRCN0000003391	pLKO empty vector	0	0	0
				CPT2	chr1:53662100-53686289	TRCN0000003391	pLKO empty vector	19.0116	18.0562	-0.0743895
				LOC100507564	chr1:53692563-53793821	TRCN0000003391	pLKO empty vector	0.109348	0.383331	1.80966
				DMRTB1	chr1:53925071-53933158	TRCN0000003391	pLKO empty vector	0	0	0
				DIO1	chr1:54359860-54376759	TRCN0000003391	pLKO empty vector	0.128273	0	#NAME?
				LRRC42	chr1:54411998-54433841	TRCN0000003391	pLKO empty vector	45.9208	37.1501	-0.305778
				TCEANC2	chr1:54519273-54565416	TRCN0000003391	pLKO empty vector	3.87066	4.41043	0.188339
				MIR4781	chr1:54519273-54565416	TRCN0000003391	pLKO empty vector	0	0	0
				MRPL37	chr1:54665839-54684056	TRCN0000003391	pLKO empty vector	230.338	169.047	-0.44633
				SSBP3-AS1	chr1:54691103-54872068	TRCN0000003391	pLKO empty vector	0.477028	0.463484	-0.0415543
				ACOT11	chr1:55013806-55100417	TRCN0000003391	pLKO empty vector	1.74906	1.06621	-0.714096
				MROH7,TTC4	chr1:55107412-55208328	TRCN0000003391	pLKO empty vector	29.692	30.0438	0.0169902
				C1orf177	chr1:55271735-55307937	TRCN0000003391	pLKO empty vector	0.0555197	0.0649499	0.226328
				TMEM61	chr1:55446464-55457966	TRCN0000003391	pLKO empty vector	1.18414	0.711921	-0.734046
				BSND	chr1:55464616-55474465	TRCN0000003391	pLKO empty vector	0.0739268	0	#NAME?
				PCSK9	chr1:55505148-55530526	TRCN0000003391	pLKO empty vector	141.795	74.5328	-0.927862
				LOC100507634	chr1:55681080-55683128	TRCN0000003391	pLKO empty vector	1.26239	0.586956	-1.10483
				MIR4422	chr1:55691313-55691396	TRCN0000003391	pLKO empty vector	0	0	0
				PRKAA2	chr1:57110989-57181008	TRCN0000003391	pLKO empty vector	13.7311	14.4574	0.0743636
				C8A	chr1:57320442-57383894	TRCN0000003391	pLKO empty vector	0	0	0
				DAB1-AS1	chr1:57463578-58716211	TRCN0000003391	pLKO empty vector	0	0	0
				LINC01135	chr1:59250822-59365384	TRCN0000003391	pLKO empty vector	0	0	0
				LINC01358	chr1:59486147-59553919	TRCN0000003391	pLKO empty vector	0.343491	0	#NAME?
				FGGY	chr1:59762624-60228402	TRCN0000003391	pLKO empty vector	4.33245	5.56566	0.36137
				LOC101926944	chr1:60238466-60254501	TRCN0000003391	pLKO empty vector	0	0.393133	inf
				HOOK1	chr1:60280532-60342050	TRCN0000003391	pLKO empty vector	18.4919	20.6885	0.161938
				NFIA	chr1:61542945-61928460	TRCN0000003391	pLKO empty vector	21.2277	16.3592	-0.375844
				MGC34796	chr1:62119913-62121800	TRCN0000003391	pLKO empty vector	0	0.067825	inf
				INADL	chr1:62208148-62629591	TRCN0000003391	pLKO empty vector	8.11746	7.43383	-0.126923
				L1TD1	chr1:62660473-62678001	TRCN0000003391	pLKO empty vector	0.39378	0.214829	-0.874198
				USP1	chr1:62901974-62917475	TRCN0000003391	pLKO empty vector	88.1654	73.9302	-0.254049
				ANGPTL3	chr1:62920396-63154039	TRCN0000003391	pLKO empty vector	0.0689398	0	#NAME?
				ATG4C	chr1:63249776-63330941	TRCN0000003391	pLKO empty vector	13.4918	11.3646	-0.24753
				FOXD3	chr1:63788729-63790797	TRCN0000003391	pLKO empty vector	2.68594	1.62986	-0.720681
				ALG6	chr1:63833260-63904233	TRCN0000003391	pLKO empty vector	13.3677	10.7217	-0.31821
				EFCAB7	chr1:63989012-64038364	TRCN0000003391	pLKO empty vector	3.51669	2.94268	-0.257087
				DLEU2L	chr1:63989012-64038364	TRCN0000003391	pLKO empty vector	1.61133	1.604	-0.00657525
				PGM1	chr1:64058946-64125916	TRCN0000003391	pLKO empty vector	103.226	122.23	0.243787
				ROR1	chr1:64239689-64647179	TRCN0000003391	pLKO empty vector	3.27586	2.98073	-0.136209
				UBE2U	chr1:64669489-64710027	TRCN0000003391	pLKO empty vector	0	0	0
				CACHD1	chr1:64936475-65158741	TRCN0000003391	pLKO empty vector	7.28187	5.77623	-0.33418
				MIR4794	chr1:64936475-65158741	TRCN0000003391	pLKO empty vector	0	0	0
				RAVER2	chr1:65210777-65432187	TRCN0000003391	pLKO empty vector	24.3072	18.0697	-0.427813
				AK4	chr1:65613231-65697828	TRCN0000003391	pLKO empty vector	74.9709	115.526	0.623819
				DNAJC6	chr1:65730376-65881552	TRCN0000003391	pLKO empty vector	3.77346	3.78862	0.00578382
				LEPR,LEPROT	chr1:65886130-66103176	TRCN0000003391	pLKO empty vector	22.6933	27.2334	0.263114
				PDE4B	chr1:66258192-66840262	TRCN0000003391	pLKO empty vector	0.375497	0.863255	1.20098
				SGIP1	chr1:66999824-67210768	TRCN0000003391	pLKO empty vector	0	0	0
				MIR3117	chr1:66999824-67210768	TRCN0000003391	pLKO empty vector	0	0	0
				TCTEX1D1	chr1:67218139-67244730	TRCN0000003391	pLKO empty vector	0	0	0
				MIER1	chr1:67390577-67454302	TRCN0000003391	pLKO empty vector	24.9912	22.1985	-0.170953
				IL23R	chr1:67632168-67725650	TRCN0000003391	pLKO empty vector	0	0	0
				IL12RB2	chr1:67773046-67862583	TRCN0000003391	pLKO empty vector	0.0773649	0.059903	-0.36905
				GADD45A	chr1:68150859-68154021	TRCN0000003391	pLKO empty vector	20.609	13.607	-0.59892
				GNG12-AS1	chr1:68167148-68698284	TRCN0000003391	pLKO empty vector	0.196641	0	#NAME?
				DEPDC1-AS1	chr1:68939834-69004310	TRCN0000003391	pLKO empty vector	0.785562	0.742342	-0.0816425
				LRRC7	chr1:70225857-70589171	TRCN0000003391	pLKO empty vector	0.131124	0.0187719	-2.80429
				PIN1P1	chr1:70225857-70589171	TRCN0000003391	pLKO empty vector	0	0	0
				SRSF11	chr1:70671364-70717701	TRCN0000003391	pLKO empty vector	56.1706	45.3658	-0.308209
				HHLA3	chr1:70820492-70833705	TRCN0000003391	pLKO empty vector	27.3037	22.8418	-0.257422
				CTH	chr1:70876900-70905534	TRCN0000003391	pLKO empty vector	131.047	86.3705	-0.601469
				ZRANB2-AS1	chr1:71318035-71546972	TRCN0000003391	pLKO empty vector	0.673274	0.439678	-0.614747
				ZRANB2-AS2	chr1:71547006-71703406	TRCN0000003391	pLKO empty vector	0	0.298023	inf
				LINC01360	chr1:73771852-73804560	TRCN0000003391	pLKO empty vector	0	0	0
				FPGT,FPGT-TNNI3K,TNNI3K	chr1:74663895-75010116	TRCN0000003391	pLKO empty vector	6.37089	6.16648	-0.0470468
				TYW3	chr1:75171171-75232360	TRCN0000003391	pLKO empty vector	24.9097	23.4911	-0.0845917
				LHX8	chr1:75594118-75627218	TRCN0000003391	pLKO empty vector	0	0	0
				ACADM	chr1:76190031-76229363	TRCN0000003391	pLKO empty vector	41.6634	56.2578	0.433272
				RABGGTB	chr1:76251878-76260775	TRCN0000003391	pLKO empty vector	175.556	127.081	-0.46619
				SNORD45C	chr1:76251878-76260775	TRCN0000003391	pLKO empty vector	0	0	0
				SNORD45A	chr1:76251878-76260775	TRCN0000003391	pLKO empty vector	0	80.6293	inf
				SNORD45B	chr1:76251878-76260775	TRCN0000003391	pLKO empty vector	0	0	0
				MSH4	chr1:76262555-76378923	TRCN0000003391	pLKO empty vector	0.0957141	0	#NAME?
				ST6GALNAC3	chr1:76540388-77096669	TRCN0000003391	pLKO empty vector	0.0342168	0	#NAME?
				ST6GALNAC5	chr1:77333185-77529737	TRCN0000003391	pLKO empty vector	0	0	0
				MIR7156	chr1:77333185-77529737	TRCN0000003391	pLKO empty vector	0	0	0
				AK5	chr1:77747661-78025654	TRCN0000003391	pLKO empty vector	2.0053	0.688212	-1.54289
				FAM73A	chr1:78245308-78345225	TRCN0000003391	pLKO empty vector	6.65027	12.8121	0.946017
				NEXN	chr1:78347032-78409578	TRCN0000003391	pLKO empty vector	13.0582	10.3624	-0.333592
				DNAJB4	chr1:78470635-78482995	TRCN0000003391	pLKO empty vector	10.4127	10.2954	-0.0163493
				GIPC2	chr1:78511588-78603112	TRCN0000003391	pLKO empty vector	0	0	0
				MGC27382	chr1:78695282-78835147	TRCN0000003391	pLKO empty vector	0	0	0
				PTGFR	chr1:78956727-79006386	TRCN0000003391	pLKO empty vector	0	0	0
				IFI44L	chr1:79086087-79111830	TRCN0000003391	pLKO empty vector	0	0	0
				IFI44	chr1:79115476-79129763	TRCN0000003391	pLKO empty vector	0	0	0
				LPHN2	chr1:82266081-82458107	TRCN0000003391	pLKO empty vector	7.19858	2.40263	-1.5831
				PRKACB	chr1:84543744-84704181	TRCN0000003391	pLKO empty vector	24.2748	18.7474	-0.372766
				SAMD13	chr1:84764048-84816481	TRCN0000003391	pLKO empty vector	0	0.438718	inf
				DNASE2B	chr1:84864214-84880691	TRCN0000003391	pLKO empty vector	0	0	0
				RPF1	chr1:84944919-84972262	TRCN0000003391	pLKO empty vector	55.5068	41.5795	-0.416791
				WDR63	chr1:85527980-85598821	TRCN0000003391	pLKO empty vector	0	0.0619949	inf
				MIR4423	chr1:85599476-85599556	TRCN0000003391	pLKO empty vector	0	0	0
				LOC646626	chr1:85731459-85743771	TRCN0000003391	pLKO empty vector	2.78688	5.44145	0.965339
				CYR61	chr1:86046443-86049648	TRCN0000003391	pLKO empty vector	22.5489	23.2779	0.0459046
				CLCA2	chr1:86889768-86922240	TRCN0000003391	pLKO empty vector	0.024479	0.0836852	1.77343
				CLCA1	chr1:86934525-86965974	TRCN0000003391	pLKO empty vector	0	0	0
				CLCA4	chr1:87012758-87046432	TRCN0000003391	pLKO empty vector	0	0	0
				CLCA3P	chr1:87099958-87121059	TRCN0000003391	pLKO empty vector	0	0	0
				SH3GLB1	chr1:87170252-87213867	TRCN0000003391	pLKO empty vector	21.8053	19.8548	-0.135189
				HS2ST1	chr1:87380334-87575681	TRCN0000003391	pLKO empty vector	30.2054	28.8003	-0.0687247
				LINC01140	chr1:87595447-87634886	TRCN0000003391	pLKO empty vector	0.467305	0.541787	0.21336
				LOC101927844	chr1:87678351-87717014	TRCN0000003391	pLKO empty vector	0	0	0
				LMO4	chr1:87794150-87814607	TRCN0000003391	pLKO empty vector	17.9889	13.0536	-0.462659
				PKN2	chr1:89003195-89301938	TRCN0000003391	pLKO empty vector	29.9711	36.2654	0.275023
				GBP6	chr1:89829435-89853719	TRCN0000003391	pLKO empty vector	0.0367811	0	#NAME?
				GBP1P1	chr1:89873237-89890493	TRCN0000003391	pLKO empty vector	0	0	0
				LRRC8B	chr1:89990396-90063420	TRCN0000003391	pLKO empty vector	24.7938	16.5297	-0.584922
				LRRC8C	chr1:90098643-90185094	TRCN0000003391	pLKO empty vector	17.6896	10.8698	-0.70257
				LRRC8D	chr1:90286572-90401989	TRCN0000003391	pLKO empty vector	46.8154	44.7752	-0.0642829
				ZNF326	chr1:90460677-90494094	TRCN0000003391	pLKO empty vector	24.6409	18.8411	-0.387173
				CDC7	chr1:91966403-91991321	TRCN0000003391	pLKO empty vector	37.115	33.1036	-0.165017
				BRDT	chr1:92414927-92479985	TRCN0000003391	pLKO empty vector	0.0242353	0	#NAME?
				EPHX4	chr1:92495532-92529093	TRCN0000003391	pLKO empty vector	13.3078	13.8271	0.0552329
				BTBD8	chr1:92545861-92613401	TRCN0000003391	pLKO empty vector	0.173289	0.297089	0.777715
				KIAA1107	chr1:92632608-92650280	TRCN0000003391	pLKO empty vector	0.377561	0.567744	0.588529
				C1orf146	chr1:92683572-92711367	TRCN0000003391	pLKO empty vector	0	0	0
				RPAP2	chr1:92711954-92853732	TRCN0000003391	pLKO empty vector	14.5773	13.7073	-0.0887833
				RPL5	chr1:93297593-93427079	TRCN0000003391	pLKO empty vector	1903.56	1616.01	-0.236268
				SNORD21	chr1:93297593-93427079	TRCN0000003391	pLKO empty vector	165.356	140.836	-0.231563
				SNORA66	chr1:93297593-93427079	TRCN0000003391	pLKO empty vector	50.7482	14.9352	-1.76464
				MTF2	chr1:93544791-93604638	TRCN0000003391	pLKO empty vector	24.667	17.9812	-0.456091
				CCDC18	chr1:93646272-93744287	TRCN0000003391	pLKO empty vector	7.05114	5.54795	-0.345902
				DR1	chr1:93811477-93828148	TRCN0000003391	pLKO empty vector	96.959	69.8468	-0.473181
				FNBP1L	chr1:93913687-94020218	TRCN0000003391	pLKO empty vector	20.5975	20.8274	0.0160162
				LOC100129046	chr1:94027342-94312706	TRCN0000003391	pLKO empty vector	2.32381	2.88727	0.313215
				MIR760	chr1:94027342-94312706	TRCN0000003391	pLKO empty vector	0	0	0
				ABCD3	chr1:94883932-94984219	TRCN0000003391	pLKO empty vector	66.1034	61.3437	-0.10781
				SLC44A3	chr1:95285897-95360803	TRCN0000003391	pLKO empty vector	5.62723	6.19143	0.137847
				LOC729970	chr1:95393583-95428826	TRCN0000003391	pLKO empty vector	0.734957	0.241486	-1.60572
				RWDD3,TMEM56,TMEM56-RWDD3	chr1:95558072-95712781	TRCN0000003391	pLKO empty vector	20.3953	18.2036	-0.164013
				FLJ31662	chr1:95940292-95944912	TRCN0000003391	pLKO empty vector	0	0.0775031	inf
				LOC100996635	chr1:95975671-95981020	TRCN0000003391	pLKO empty vector	0	0	0
				PTBP2	chr1:97187174-97280605	TRCN0000003391	pLKO empty vector	8.43024	5.00286	-0.75282
				DPYD-AS1	chr1:97543299-98386615	TRCN0000003391	pLKO empty vector	1.0489	1.22302	0.22157
				DPYD-AS2	chr1:97543299-98386615	TRCN0000003391	pLKO empty vector	0.171227	0.391364	1.1926
				LOC729987	chr1:98676266-98738214	TRCN0000003391	pLKO empty vector	0.191434	0.108727	-0.816134
				SNX7	chr1:99127235-99226056	TRCN0000003391	pLKO empty vector	21.2854	19.7786	-0.105924
				LOC100129620	chr1:99355800-99614408	TRCN0000003391	pLKO empty vector	0	0	0
				LPPR4	chr1:99729847-99775138	TRCN0000003391	pLKO empty vector	0.469768	0.0538377	-3.12526
				PALMD	chr1:100111430-100231349	TRCN0000003391	pLKO empty vector	3.50319	0.647623	-2.43544
				AGL	chr1:100315639-100389579	TRCN0000003391	pLKO empty vector	28.9248	25.5926	-0.176579
				SLC35A3	chr1:100435344-100492534	TRCN0000003391	pLKO empty vector	13.7161	15.1213	0.140709
				HIAT1	chr1:100503788-100548929	TRCN0000003391	pLKO empty vector	58.8803	44.2056	-0.413555
				TRMT13	chr1:100598705-100643829	TRCN0000003391	pLKO empty vector	7.13256	5.31679	-0.423864
				RTCA	chr1:100730297-100758325	TRCN0000003391	pLKO empty vector	29.5774	26.1532	-0.177506
				MIR553	chr1:100730297-100758325	TRCN0000003391	pLKO empty vector	0	0	0
				CDC14A	chr1:100818022-100985833	TRCN0000003391	pLKO empty vector	3.10951	1.68708	-0.882157
				GPR88	chr1:101003727-101007583	TRCN0000003391	pLKO empty vector	0	0	0
				VCAM1	chr1:101185195-101204601	TRCN0000003391	pLKO empty vector	0	0	0
				SLC30A7	chr1:101361631-101447311	TRCN0000003391	pLKO empty vector	36.5894	36.6605	0.00280173
				LOC102606465	chr1:101491401-101552935	TRCN0000003391	pLKO empty vector	1.13911	0.654558	-0.79931
				S1PR1	chr1:101702304-101707076	TRCN0000003391	pLKO empty vector	0.663853	1.7975	1.43705
				DNAJA1P5	chr1:102268122-102462790	TRCN0000003391	pLKO empty vector	0	0	0
				AMY2B,RNPC3	chr1:104068577-104122156	TRCN0000003391	pLKO empty vector	4.95012	4.37924	-0.176783
				ACTG1P4	chr1:104068577-104122156	TRCN0000003391	pLKO empty vector	0.109197	0	#NAME?
				AMY2A	chr1:104159998-104168400	TRCN0000003391	pLKO empty vector	0	0	0
				AMY1A	chr1:104198140-104207173	TRCN0000003391	pLKO empty vector	0	0	0
				AMY1A	chr1:104292278-104301311	TRCN0000003391	pLKO empty vector	0	0	0
				LOC100129138	chr1:104615644-104619693	TRCN0000003391	pLKO empty vector	1.05819	0.125934	-3.07087
				PRMT6	chr1:107599266-107601916	TRCN0000003391	pLKO empty vector	33.7628	29.6306	-0.188345
				NTNG1	chr1:107682628-108024475	TRCN0000003391	pLKO empty vector	0	0	0
				MIR7852	chr1:108113781-108537229	TRCN0000003391	pLKO empty vector	0	0	0
				VAV3-AS1	chr1:108113781-108537229	TRCN0000003391	pLKO empty vector	0	0	0
				NBPF6	chr1:108992903-109013260	TRCN0000003391	pLKO empty vector	0.370638	0.128981	-1.52286
				FAM102B	chr1:109102970-109181949	TRCN0000003391	pLKO empty vector	175.688	79.3569	-1.14659
				PRPF38B	chr1:109234931-109244422	TRCN0000003391	pLKO empty vector	55.8771	39.0916	-0.515399
				FNDC7	chr1:109255555-109285367	TRCN0000003391	pLKO empty vector	0	0	0
				STXBP3	chr1:109289284-109352148	TRCN0000003391	pLKO empty vector	35.0496	29.9827	-0.225264
				SPATA42	chr1:109358519-109401146	TRCN0000003391	pLKO empty vector	0.504649	0	#NAME?
				GPSM2	chr1:109419602-109506121	TRCN0000003391	pLKO empty vector	58.4075	49.9793	-0.224822
				TMEM167B	chr1:109633402-109639554	TRCN0000003391	pLKO empty vector	18.8475	16.0802	-0.229091
				SCARNA2	chr1:109642814-109643234	TRCN0000003391	pLKO empty vector	1422.83	1015.66	-0.486345
				KIAA1324	chr1:109656584-109749403	TRCN0000003391	pLKO empty vector	0.704173	0.561847	-0.325751
				SARS	chr1:109756514-109780804	TRCN0000003391	pLKO empty vector	103.842	104.905	0.0146894
				CELSR2	chr1:109792640-109818378	TRCN0000003391	pLKO empty vector	15.3584	17.643	0.20007
				SYPL2	chr1:110009099-110024764	TRCN0000003391	pLKO empty vector	13.0952	9.86361	-0.408847
				ATXN7L2	chr1:110026560-110035420	TRCN0000003391	pLKO empty vector	4.98374	4.74006	-0.0723228
				CYB561D1	chr1:110036657-110043063	TRCN0000003391	pLKO empty vector	1.57978	1.96406	0.314114
				GPR61	chr1:110082493-110088455	TRCN0000003391	pLKO empty vector	0	0	0
				GNAI3	chr1:110091185-110138454	TRCN0000003391	pLKO empty vector	56.2777	52.8106	-0.0917362
				MIR197	chr1:110141514-110141589	TRCN0000003391	pLKO empty vector	0	0	0
				AMPD2	chr1:110162434-110174677	TRCN0000003391	pLKO empty vector	28.2864	28.9363	0.0327722
				GSTM4	chr1:110198697-110208123	TRCN0000003391	pLKO empty vector	19.8835	20.1517	0.0193292
				GSTM2	chr1:110210643-110226619	TRCN0000003391	pLKO empty vector	0.0987585	0.115589	0.22703
				GSTM1	chr1:110230417-110236367	TRCN0000003391	pLKO empty vector	6.29832	9.8947	0.65169
				GSTM5	chr1:110254863-110260890	TRCN0000003391	pLKO empty vector	0	0	0
				CSF1	chr1:110453232-110473616	TRCN0000003391	pLKO empty vector	8.13023	4.74166	-0.777904
				AHCYL1	chr1:110527386-110566364	TRCN0000003391	pLKO empty vector	84.6341	82.3226	-0.0399505
				STRIP1	chr1:110574198-110597263	TRCN0000003391	pLKO empty vector	11.9722	11.7483	-0.0272372
				UBL4B	chr1:110655061-110656569	TRCN0000003391	pLKO empty vector	0	0	0
				SLC6A17	chr1:110693131-110744823	TRCN0000003391	pLKO empty vector	5.25584	4.10844	-0.355332
				KCNC4	chr1:110753335-110776674	TRCN0000003391	pLKO empty vector	53.4949	36.497	-0.551626
				RBM15	chr1:110881944-110889303	TRCN0000003391	pLKO empty vector	29.797	23.581	-0.337541
				LAMTOR5-AS1	chr1:110943876-110958896	TRCN0000003391	pLKO empty vector	0.599279	4.48079	2.90245
				PROK1	chr1:110993787-110999976	TRCN0000003391	pLKO empty vector	0	0	0
				CYMP	chr1:111023387-111033891	TRCN0000003391	pLKO empty vector	0	0	0
				CD53	chr1:111413820-111442558	TRCN0000003391	pLKO empty vector	0.0777888	0.183988	1.24198
				CEPT1	chr1:111659953-111727724	TRCN0000003391	pLKO empty vector	37.3832	34.2994	-0.124206
				CHI3L2	chr1:111770280-111786062	TRCN0000003391	pLKO empty vector	0	0	0
				CHIAP2	chr1:111823145-111828730	TRCN0000003391	pLKO empty vector	0.0643711	0	#NAME?
				CHIA	chr1:111833473-111863188	TRCN0000003391	pLKO empty vector	0	0	0
				PIFO	chr1:111889194-111895639	TRCN0000003391	pLKO empty vector	0.154086	0.118221	-0.382247
				ATP5F1	chr1:111982511-112004525	TRCN0000003391	pLKO empty vector	239.166	163.606	-0.547783
				C1orf162	chr1:112016603-112021134	TRCN0000003391	pLKO empty vector	0.298535	0	#NAME?
				RAP1A	chr1:112162404-112259317	TRCN0000003391	pLKO empty vector	19.252	15.7288	-0.291604
				FAM212B-AS1	chr1:112264685-112310199	TRCN0000003391	pLKO empty vector	0.355444	0.123331	-1.52708
				DDX20	chr1:112264685-112310199	TRCN0000003391	pLKO empty vector	29.7073	26.2955	-0.176001
				LOC643355	chr1:112533189-112541463	TRCN0000003391	pLKO empty vector	0	0	0
				CTTNBP2NL	chr1:112938799-113003786	TRCN0000003391	pLKO empty vector	14.6435	8.52515	-0.780464
				WNT2B	chr1:113009162-113063910	TRCN0000003391	pLKO empty vector	0.468182	0.816629	0.802611
				CAPZA1	chr1:113162074-113214241	TRCN0000003391	pLKO empty vector	185.82	178.578	-0.057354
				MOV10	chr1:113216933-113243368	TRCN0000003391	pLKO empty vector	33.6714	27.8574	-0.273462
				FAM19A3	chr1:113263188-113269856	TRCN0000003391	pLKO empty vector	0.417336	0.366044	-0.189192
				AKR7A2P1	chr1:113454469-113498975	TRCN0000003391	pLKO empty vector	0.885475	1.03803	0.22932
				SLC16A1-AS1	chr1:113499036-113506690	TRCN0000003391	pLKO empty vector	5.86029	4.04254	-0.53571
				LRIG2	chr1:113615830-113667342	TRCN0000003391	pLKO empty vector	9.0192	8.66896	-0.0571398
				MAGI3	chr1:113933474-114228545	TRCN0000003391	pLKO empty vector	10.0285	10.757	0.101174
				AP4B1-AS1	chr1:114356432-114447741	TRCN0000003391	pLKO empty vector	0.890308	0.410576	-1.11665
				DCLRE1B	chr1:114447914-114456708	TRCN0000003391	pLKO empty vector	16.8741	14.3896	-0.229788
				HIPK1	chr1:114466622-114520491	TRCN0000003391	pLKO empty vector	48.7568	49.4173	0.0194106
				OLFML3	chr1:114522012-114524876	TRCN0000003391	pLKO empty vector	0	0	0
				SYCP1	chr1:115397423-115537990	TRCN0000003391	pLKO empty vector	0	0	0
				TSHB	chr1:115572444-115576930	TRCN0000003391	pLKO empty vector	0	0	0
				VANGL1	chr1:116184573-116240845	TRCN0000003391	pLKO empty vector	19.7501	16.5305	-0.256733
				SLC22A15	chr1:116519118-116612675	TRCN0000003391	pLKO empty vector	2.46695	2.03041	-0.280959
				MAB21L3	chr1:116654375-116677861	TRCN0000003391	pLKO empty vector	9.0785	8.52249	-0.0911779
				ATP1A1	chr1:116915794-116961244	TRCN0000003391	pLKO empty vector	330.036	309.614	-0.0921518
				MIR320B1	chr1:117214370-117214449	TRCN0000003391	pLKO empty vector	0	0	0
				C1orf137	chr1:117236733-117249225	TRCN0000003391	pLKO empty vector	0	0	0
				CD2	chr1:117297085-117311851	TRCN0000003391	pLKO empty vector	0	0	0
				PTGFRN	chr1:117452688-117532972	TRCN0000003391	pLKO empty vector	39.9963	31.2483	-0.356092
				CD101	chr1:117544371-117602112	TRCN0000003391	pLKO empty vector	0.565743	0.449302	-0.332462
				TTF2	chr1:117602948-117645491	TRCN0000003391	pLKO empty vector	29.7326	21.4386	-0.471831
				MIR942	chr1:117602948-117645491	TRCN0000003391	pLKO empty vector	54.5947	0	#NAME?
				MAN1A2	chr1:117910084-118068320	TRCN0000003391	pLKO empty vector	43.5689	39.7782	-0.131323
				FAM46C	chr1:118148603-118171011	TRCN0000003391	pLKO empty vector	3.18399	4.85943	0.609952
				WDR3	chr1:118472371-118727848	TRCN0000003391	pLKO empty vector	87.7595	64.8888	-0.435586
				HAO2	chr1:119911401-119936751	TRCN0000003391	pLKO empty vector	0.0721229	0	#NAME?
				HAO2-IT1	chr1:119911401-119936751	TRCN0000003391	pLKO empty vector	0	0	0
				HSD3B2	chr1:119957553-119965662	TRCN0000003391	pLKO empty vector	0	0	0
				HSD3B1	chr1:120049825-120057681	TRCN0000003391	pLKO empty vector	0	0	0
				HSD3BP4	chr1:120106502-120115199	TRCN0000003391	pLKO empty vector	0.373268	0.228585	-0.707483
				PHGDH	chr1:120254418-120286849	TRCN0000003391	pLKO empty vector	155.802	193.565	0.313108
				FAM72B	chr1:120839004-120855681	TRCN0000003391	pLKO empty vector	2.59487	2.63114	0.0200269
				HIST2H2BA	chr1:120906033-120914842	TRCN0000003391	pLKO empty vector	0.335599	0.396619	0.241016
				SRGAP2D	chr1:121102016-121139765	TRCN0000003391	pLKO empty vector	5.84744	5.39518	-0.116135
				EMBP1	chr1:121260909-121313686	TRCN0000003391	pLKO empty vector	0.595708	0.57042	-0.062582
				MIR6077	chr1:143672920-143673002	TRCN0000003391	pLKO empty vector	0	0	0
				LOC100132057	chr1:143687126-143717173	TRCN0000003391	pLKO empty vector	0	0	0
				NBPF10,NBPF12,NBPF20,NBPF8,NBPF9	chr1:144146810-146467744	TRCN0000003391	pLKO empty vector	10.4351	9.39138	-0.152038
				SEC22B	chr1:144146810-146467744	TRCN0000003391	pLKO empty vector	174.796	163.658	-0.0949894
				NOTCH2NL	chr1:144146810-146467744	TRCN0000003391	pLKO empty vector	13.8449	12.7683	-0.116788
				HFE2	chr1:144146810-146467744	TRCN0000003391	pLKO empty vector	0	0	0
				TXNIP	chr1:144146810-146467744	TRCN0000003391	pLKO empty vector	5.95826	21.1356	1.82672
				ANKRD34A	chr1:144146810-146467744	TRCN0000003391	pLKO empty vector	2.2775	1.65936	-0.456824
				LIX1L	chr1:144146810-146467744	TRCN0000003391	pLKO empty vector	24.8582	23.3227	-0.0919858
				RBM8A	chr1:144146810-146467744	TRCN0000003391	pLKO empty vector	45.7328	46.4668	0.0229698
				PEX11B	chr1:144146810-146467744	TRCN0000003391	pLKO empty vector	9.01827	13.9604	0.630422
				ITGA10	chr1:144146810-146467744	TRCN0000003391	pLKO empty vector	0.0201575	0.023516	0.222323
				ANKRD35	chr1:144146810-146467744	TRCN0000003391	pLKO empty vector	0	0	0
				PIAS3	chr1:144146810-146467744	TRCN0000003391	pLKO empty vector	14.9726	12.6675	-0.241192
				MIR6736	chr1:144146810-146467744	TRCN0000003391	pLKO empty vector	0	0	0
				RNF115	chr1:144146810-146467744	TRCN0000003391	pLKO empty vector	22.7472	18.7958	-0.275276
				PDZK1	chr1:144146810-146467744	TRCN0000003391	pLKO empty vector	0.147825	0.11326	-0.384252
				PDIA3P1	chr1:146649429-146651528	TRCN0000003391	pLKO empty vector	1.45459	0.807779	-0.848584
				CHD1L	chr1:146714290-146767447	TRCN0000003391	pLKO empty vector	27.0429	25.9589	-0.0590198
				BCL9	chr1:147013270-147098020	TRCN0000003391	pLKO empty vector	9.91315	8.25495	-0.264084
				GJA8	chr1:147374945-147381395	TRCN0000003391	pLKO empty vector	0	0	0
				GPR89B	chr1:147400505-147465753	TRCN0000003391	pLKO empty vector	2.05996	2.478	0.266559
				MIR6077	chr1:147574322-149109725	TRCN0000003391	pLKO empty vector	0	0	0
				LOC100132057	chr1:147574322-149109725	TRCN0000003391	pLKO empty vector	0	0	0
				RNVU1-19	chr1:147574322-149109725	TRCN0000003391	pLKO empty vector	0	0	0
				NBPF15	chr1:147574322-149109725	TRCN0000003391	pLKO empty vector	6.78428	5.95713	-0.187579
				PPIAL4F	chr1:147574322-149109725	TRCN0000003391	pLKO empty vector	0	0	0
				LOC101060524	chr1:147574322-149109725	TRCN0000003391	pLKO empty vector	0	0	0
				LOC645166	chr1:147574322-149109725	TRCN0000003391	pLKO empty vector	1.70933	1.71883	0.00799488
				LOC388692	chr1:149287129-149291743	TRCN0000003391	pLKO empty vector	3.27136	1.67088	-0.969288
				FCGR1C	chr1:149369293-149378303	TRCN0000003391	pLKO empty vector	0	0	0
				PPIAL4B	chr1:149553002-149553787	TRCN0000003391	pLKO empty vector	0	0	0
				LINC00623,LINC00869,LOC103091866	chr1:149575481-149672983	TRCN0000003391	pLKO empty vector	2.49994	2.68086	0.100802
				FCGR1A	chr1:149754244-149783928	TRCN0000003391	pLKO empty vector	0	0	0
				HIST2H4B	chr1:149804220-149804616	TRCN0000003391	pLKO empty vector	0	0	0
				HIST2H2AA3	chr1:149822627-149823161	TRCN0000003391	pLKO empty vector	0	0	0
				HIST2H3A	chr1:149824180-149824687	TRCN0000003391	pLKO empty vector	0	0	0
				HIST2H2AC	chr1:149858524-149858961	TRCN0000003391	pLKO empty vector	845.523	851.094	0.00947466
				BOLA1	chr1:149871154-149872348	TRCN0000003391	pLKO empty vector	6.42983	6.75818	0.0718537
				VPS45	chr1:150039349-150117505	TRCN0000003391	pLKO empty vector	13.8038	12.9748	-0.0893487
				PLEKHO1	chr1:150122169-150131825	TRCN0000003391	pLKO empty vector	20.3304	10.5813	-0.942117
				CA14	chr1:150230217-150237480	TRCN0000003391	pLKO empty vector	0.400698	0.399641	-0.00380885
				C1orf54	chr1:150245182-150253335	TRCN0000003391	pLKO empty vector	0.506086	0.578234	0.19227
				CIART	chr1:150255228-150259501	TRCN0000003391	pLKO empty vector	0.0636866	0.0740188	0.216902
				MRPS21	chr1:150266261-150281414	TRCN0000003391	pLKO empty vector	104.12	79.5684	-0.387978
				PRPF3	chr1:150293927-150325704	TRCN0000003391	pLKO empty vector	39.2156	27.9453	-0.488823
				RPRD2	chr1:150336989-150449041	TRCN0000003391	pLKO empty vector	22.9778	22.3507	-0.0399249
				TARS2	chr1:150459839-150480085	TRCN0000003391	pLKO empty vector	19.6435	20.383	0.053315
				MIR6878	chr1:150459839-150480085	TRCN0000003391	pLKO empty vector	0	0	0
				ECM1	chr1:150480486-150486265	TRCN0000003391	pLKO empty vector	0.996593	4.24182	2.08961
				LINC00568	chr1:150488232-150490508	TRCN0000003391	pLKO empty vector	0.69043	0.269547	-1.35696
				ADAMTSL4	chr1:150521844-150552214	TRCN0000003391	pLKO empty vector	13.0319	44.7697	1.78047
				MIR4257	chr1:150521844-150552214	TRCN0000003391	pLKO empty vector	60.006	0	#NAME?
				SETDB1	chr1:150898814-150937220	TRCN0000003391	pLKO empty vector	16.9882	16.8689	-0.0101673
				ANXA9	chr1:150954498-150968114	TRCN0000003391	pLKO empty vector	1.70588	1.82309	0.0958684
				PRUNE	chr1:150980972-151008189	TRCN0000003391	pLKO empty vector	10.5684	12.1007	0.195332
				BNIPL	chr1:151009028-151020076	TRCN0000003391	pLKO empty vector	0.393206	0.228943	-0.780297
				C1orf56	chr1:151020258-151032125	TRCN0000003391	pLKO empty vector	7.35811	6.65182	-0.145587
				MLLT11	chr1:151032150-151040973	TRCN0000003391	pLKO empty vector	6.99796	3.22803	-1.11628
				GABPB2	chr1:151043079-151091007	TRCN0000003391	pLKO empty vector	5.70833	4.67226	-0.288949
				SCNM1,TNFAIP8L2,TNFAIP8L2-SCNM1	chr1:151129104-151148547	TRCN0000003391	pLKO empty vector	24.6421	18.6483	-0.402082
				PIP5K1A	chr1:151171020-151222007	TRCN0000003391	pLKO empty vector	78.1837	63.9917	-0.288984
				PSMD4	chr1:151227196-151239954	TRCN0000003391	pLKO empty vector	117.7	96.2177	-0.290744
				ZNF687	chr1:151254790-151300191	TRCN0000003391	pLKO empty vector	15.5314	14.4317	-0.10594
				PSMB4	chr1:151372040-151374412	TRCN0000003391	pLKO empty vector	486.829	383.465	-0.344321
				CGN	chr1:151483861-151511167	TRCN0000003391	pLKO empty vector	3.85254	2.90434	-0.4076
				TUFT1	chr1:151512780-151556059	TRCN0000003391	pLKO empty vector	12.5117	12.4819	-0.00343023
				MIR554	chr1:151512780-151556059	TRCN0000003391	pLKO empty vector	0	0	0
				SNX27	chr1:151584661-151671559	TRCN0000003391	pLKO empty vector	26.1222	19.637	-0.411701
				RIIAD1	chr1:151694012-151702082	TRCN0000003391	pLKO empty vector	0	0.471352	inf
				OAZ3	chr1:151732122-151743806	TRCN0000003391	pLKO empty vector	11.7796	10.6681	-0.142986
				LOC100132111	chr1:151810338-151816641	TRCN0000003391	pLKO empty vector	0	0.447685	inf
				NBPF18P	chr1:151990753-151994985	TRCN0000003391	pLKO empty vector	0	0	0
				FLG-AS1	chr1:152274650-152339168	TRCN0000003391	pLKO empty vector	0	0	0
				LCE5A	chr1:152483319-152484653	TRCN0000003391	pLKO empty vector	0	0	0
				CRCT1	chr1:152486977-152488481	TRCN0000003391	pLKO empty vector	0	0	0
				LCE3C	chr1:152573137-152573562	TRCN0000003391	pLKO empty vector	0	0	0
				LCE3B	chr1:152586286-152586574	TRCN0000003391	pLKO empty vector	0	0	0
				LCE2D	chr1:152635886-152637135	TRCN0000003391	pLKO empty vector	0	0	0
				LCE2C	chr1:152647790-152649049	TRCN0000003391	pLKO empty vector	0	0	0
				LCE2B	chr1:152658598-152659876	TRCN0000003391	pLKO empty vector	0	0	0
				LCE2A	chr1:152670839-152671918	TRCN0000003391	pLKO empty vector	0	0	0
				LCE4A	chr1:152681522-152681910	TRCN0000003391	pLKO empty vector	0	0	0
				C1orf68	chr1:152691997-152692905	TRCN0000003391	pLKO empty vector	0	0	0
				KPRP	chr1:152730505-152734529	TRCN0000003391	pLKO empty vector	0	0	0
				LCE1F	chr1:152748847-152749445	TRCN0000003391	pLKO empty vector	0	0	0
				LCE1E	chr1:152758752-152760901	TRCN0000003391	pLKO empty vector	0	0	0
				LCE1D	chr1:152769226-152770657	TRCN0000003391	pLKO empty vector	0	0	0
				LCE1B	chr1:152784446-152785585	TRCN0000003391	pLKO empty vector	0	0	0
				LCE1A	chr1:152799948-152800573	TRCN0000003391	pLKO empty vector	0	0	0
				LCE6A	chr1:152815329-152816459	TRCN0000003391	pLKO empty vector	0	0	0
				SMCP	chr1:152850797-152857523	TRCN0000003391	pLKO empty vector	0	0	0
				IVL	chr1:152881038-152884362	TRCN0000003391	pLKO empty vector	0	0	0
				SPRR4	chr1:152943127-152945069	TRCN0000003391	pLKO empty vector	0	0	0
				SPRR1A	chr1:152956563-152958290	TRCN0000003391	pLKO empty vector	0	0	0
				SPRR3	chr1:152974222-152976332	TRCN0000003391	pLKO empty vector	0	0	0
				SPRR1B	chr1:153003678-153005376	TRCN0000003391	pLKO empty vector	0	0	0
				LOC101928009	chr1:153146993-153164152	TRCN0000003391	pLKO empty vector	0	0	0
				LELP1	chr1:153175905-153177601	TRCN0000003391	pLKO empty vector	0	0	0
				PRR9	chr1:153190059-153191793	TRCN0000003391	pLKO empty vector	0	0	0
				LOR	chr1:153232178-153234600	TRCN0000003391	pLKO empty vector	0	0	0
				S100A9	chr1:153330329-153333503	TRCN0000003391	pLKO empty vector	0	0.202152	inf
				S100A7A	chr1:153388999-153395701	TRCN0000003391	pLKO empty vector	0	0	0
				S100A1	chr1:153591275-153618782	TRCN0000003391	pLKO empty vector	0.406603	1.18303	1.54079
				CHTOP	chr1:153591275-153618782	TRCN0000003391	pLKO empty vector	63.3995	58.3158	-0.120586
				SNAPIN	chr1:153631129-153643504	TRCN0000003391	pLKO empty vector	43.8106	40.9326	-0.0980294
				NPR1	chr1:153651163-153666468	TRCN0000003391	pLKO empty vector	64.5336	46.6418	-0.468427
				INTS3	chr1:153700566-153746555	TRCN0000003391	pLKO empty vector	47.2888	38.4767	-0.297514
				SLC27A3	chr1:153747767-153752633	TRCN0000003391	pLKO empty vector	1.57524	0.750926	-1.06883
				CREB3L4	chr1:153931574-153950451	TRCN0000003391	pLKO empty vector	2.92208	2.24005	-0.383465
				RPS27	chr1:153963238-153964631	TRCN0000003391	pLKO empty vector	2925.8	2730.48	-0.0996742
				UBAP2L	chr1:154179182-154243986	TRCN0000003391	pLKO empty vector	119.751	82.6537	-0.534885
				HAX1	chr1:154245038-154248355	TRCN0000003391	pLKO empty vector	93.0953	79.5671	-0.226537
				AQP10	chr1:154293591-154297801	TRCN0000003391	pLKO empty vector	0	0	0
				ATP8B2	chr1:154298035-154323780	TRCN0000003391	pLKO empty vector	3.09135	1.88379	-0.714597
				IL6R	chr1:154377668-154441926	TRCN0000003391	pLKO empty vector	1.58463	1.61778	0.029872
				TDRD10	chr1:154474694-154520623	TRCN0000003391	pLKO empty vector	0	0	0
				CHRNB2	chr1:154540256-154552353	TRCN0000003391	pLKO empty vector	0.118656	0.209987	0.823519
				CKS1B	chr1:154947117-154951725	TRCN0000003391	pLKO empty vector	174.139	154.706	-0.170705
				MIR4258	chr1:154947117-154951725	TRCN0000003391	pLKO empty vector	0	0	0
				FLAD1	chr1:154955769-154965587	TRCN0000003391	pLKO empty vector	46.9281	31.2716	-0.585596
				LENEP	chr1:154966061-154966791	TRCN0000003391	pLKO empty vector	0.250261	0	#NAME?
				ZBTB7B	chr1:154975105-154991001	TRCN0000003391	pLKO empty vector	24.313	28.4612	0.22727
				DCST1	chr1:155006281-155042029	TRCN0000003391	pLKO empty vector	0	0.129681	inf
				ADAM15	chr1:155006281-155042029	TRCN0000003391	pLKO empty vector	119.135	149.514	0.327686
				EFNA4	chr1:155006281-155042029	TRCN0000003391	pLKO empty vector	14.9377	18.8334	0.334336
				EFNA3	chr1:155051347-155060014	TRCN0000003391	pLKO empty vector	25.3645	48.0266	0.921024
				EFNA1	chr1:155100348-155107386	TRCN0000003391	pLKO empty vector	77.9846	189.729	1.28268
				SLC50A1	chr1:155107819-155111334	TRCN0000003391	pLKO empty vector	84.0852	111.895	0.412228
				TRIM46	chr1:155146262-155157447	TRCN0000003391	pLKO empty vector	0.965684	1.54199	0.67517
				MIR92B	chr1:155164967-155165063	TRCN0000003391	pLKO empty vector	43.9634	0	#NAME?
				MTX1	chr1:155178489-155197325	TRCN0000003391	pLKO empty vector	57.3447	50.6424	-0.179314
				HCN3	chr1:155247217-155271225	TRCN0000003391	pLKO empty vector	1.91234	1.55091	-0.302226
				FDPS	chr1:155278538-155300909	TRCN0000003391	pLKO empty vector	253.857	249.949	-0.0223819
				RUSC1	chr1:155278538-155300909	TRCN0000003391	pLKO empty vector	59.9868	41.9701	-0.515284
				POU5F1P4	chr1:155305051-155533735	TRCN0000003391	pLKO empty vector	0	0.214065	inf
				ASH1L-AS1	chr1:155305051-155533735	TRCN0000003391	pLKO empty vector	5.65253	4.52921	-0.319638
				MSTO1	chr1:155579960-155584758	TRCN0000003391	pLKO empty vector	8.85872	7.09495	-0.320305
				DAP3	chr1:155658881-155708800	TRCN0000003391	pLKO empty vector	107.51	89.367	-0.26666
				MSTO2P	chr1:155715558-155829191	TRCN0000003391	pLKO empty vector	0.335183	0.447457	0.416798
				SYT11	chr1:155829259-155854990	TRCN0000003391	pLKO empty vector	0.0192371	0.0669413	1.799
				RXFP4	chr1:155911479-155912625	TRCN0000003391	pLKO empty vector	0	0	0
				LAMTOR2	chr1:155996957-156147542	TRCN0000003391	pLKO empty vector	65.8533	66.8696	0.0220933
				RAB25	chr1:155996957-156147542	TRCN0000003391	pLKO empty vector	6.59102	5.98853	-0.138301
				LMNA	chr1:155996957-156147542	TRCN0000003391	pLKO empty vector	336.563	288.597	-0.221822
				SEMA4A	chr1:155996957-156147542	TRCN0000003391	pLKO empty vector	0.140259	0.131193	-0.0964012
				SLC25A44	chr1:156163722-156182587	TRCN0000003391	pLKO empty vector	27.7774	21.2319	-0.387678
				BGLAP,PMF1,PMF1-BGLAP	chr1:156182778-156217908	TRCN0000003391	pLKO empty vector	58.219	61.8261	0.0867254
				TMEM79	chr1:156252703-156262234	TRCN0000003391	pLKO empty vector	5.16857	3.72779	-0.471445
				TSACC	chr1:156278751-156316785	TRCN0000003391	pLKO empty vector	1.7599	2.20784	0.327145
				RHBG	chr1:156338979-156355013	TRCN0000003391	pLKO empty vector	0.220606	0.0921416	-1.25955
				TTC24	chr1:156549518-156556562	TRCN0000003391	pLKO empty vector	0	0	0
				APOA1BP	chr1:156561557-156564091	TRCN0000003391	pLKO empty vector	135.864	115.73	-0.231407
				HAPLN2	chr1:156589085-156595517	TRCN0000003391	pLKO empty vector	0.0911137	0	#NAME?
				BCAN	chr1:156611739-156629324	TRCN0000003391	pLKO empty vector	0.423823	1.15323	1.44415
				RRNAD1	chr1:156698262-156706752	TRCN0000003391	pLKO empty vector	14.9491	16.5787	0.149274
				PRCC	chr1:156737273-156770609	TRCN0000003391	pLKO empty vector	97.433	66.1868	-0.557867
				NTRK1	chr1:156776034-156851642	TRCN0000003391	pLKO empty vector	0.855315	0.298604	-1.51822
				PEAR1	chr1:156863522-156886226	TRCN0000003391	pLKO empty vector	0	0.19075	inf
				LRRC71	chr1:156890423-156902880	TRCN0000003391	pLKO empty vector	0.517655	0	#NAME?
				CYCSP52	chr1:157094458-157108383	TRCN0000003391	pLKO empty vector	0.722062	0	#NAME?
				KIRREL	chr1:157963062-158070052	TRCN0000003391	pLKO empty vector	20.2225	16.3388	-0.30766
				CD1D	chr1:158149736-158156216	TRCN0000003391	pLKO empty vector	0	0	0
				CD1A	chr1:158223926-158228058	TRCN0000003391	pLKO empty vector	0	0	0
				CD1C	chr1:158259562-158264564	TRCN0000003391	pLKO empty vector	0	0	0
				CD1E	chr1:158323485-158327343	TRCN0000003391	pLKO empty vector	0	0	0
				OR10K1	chr1:158435351-158436293	TRCN0000003391	pLKO empty vector	0	0	0
				OR10R2	chr1:158449667-158450675	TRCN0000003391	pLKO empty vector	0	0	0
				OR10Z1	chr1:158576228-158577170	TRCN0000003391	pLKO empty vector	0	0	0
				OR6K6	chr1:158724605-158725637	TRCN0000003391	pLKO empty vector	0	0	0
				MNDA	chr1:158801167-158819270	TRCN0000003391	pLKO empty vector	0	0	0
				PYHIN1	chr1:158901336-158946849	TRCN0000003391	pLKO empty vector	0	0	0
				IFI16	chr1:158979681-159024945	TRCN0000003391	pLKO empty vector	0.217186	0.154841	-0.48815
				CADM3	chr1:159141376-159172932	TRCN0000003391	pLKO empty vector	0	0	0
				ACKR1	chr1:159173802-159176290	TRCN0000003391	pLKO empty vector	0	0	0
				FCER1A	chr1:159259503-159278014	TRCN0000003391	pLKO empty vector	0	0	0
				OR10J1	chr1:159409511-159410600	TRCN0000003391	pLKO empty vector	0	0	0
				APCS	chr1:159557615-159558661	TRCN0000003391	pLKO empty vector	0	0	0
				DUSP23	chr1:159750758-159752333	TRCN0000003391	pLKO empty vector	43.7879	38.3008	-0.193159
				FCRL6	chr1:159770300-159786047	TRCN0000003391	pLKO empty vector	0	0	0
				SLAMF8	chr1:159796478-159832447	TRCN0000003391	pLKO empty vector	0	0.139177	inf
				LINC01133	chr1:159931013-159948876	TRCN0000003391	pLKO empty vector	0	0.073644	inf
				KCNJ9	chr1:160051359-160059212	TRCN0000003391	pLKO empty vector	0	0.104949	inf
				ATP1A2	chr1:160085519-160113374	TRCN0000003391	pLKO empty vector	0.0159917	0	#NAME?
				ATP1A4	chr1:160121351-160156767	TRCN0000003391	pLKO empty vector	0	0	0
				CASQ1	chr1:160160284-160171676	TRCN0000003391	pLKO empty vector	0.043972	0	#NAME?
				PEA15	chr1:160175124-160185162	TRCN0000003391	pLKO empty vector	49.2266	44.9097	-0.132411
				SUMO1P3	chr1:160258376-160328742	TRCN0000003391	pLKO empty vector	0.921188	0.633619	-0.539879
				NCSTN	chr1:160258376-160328742	TRCN0000003391	pLKO empty vector	42.853	40.008	-0.0991076
				NHLH1	chr1:160336860-160342638	TRCN0000003391	pLKO empty vector	0.195253	0.155466	-0.328742
				VANGL2	chr1:160370363-160398468	TRCN0000003391	pLKO empty vector	0	0.0313777	inf
				SLAMF7	chr1:160708846-160724608	TRCN0000003391	pLKO empty vector	0	0.0863647	inf
				LY9	chr1:160765863-160798045	TRCN0000003391	pLKO empty vector	0	0	0
				LOC101928372	chr1:160902254-160924589	TRCN0000003391	pLKO empty vector	2.21463	1.36193	-0.701411
				KLHDC9	chr1:161068150-161070138	TRCN0000003391	pLKO empty vector	0.126754	0.132809	0.0673269
				NIT1	chr1:161070345-161102478	TRCN0000003391	pLKO empty vector	11.1517	11.5815	0.0545536
				UFC1	chr1:161123533-161128646	TRCN0000003391	pLKO empty vector	80.7568	74.2363	-0.121458
				USP21	chr1:161129253-161135516	TRCN0000003391	pLKO empty vector	13.3377	12.7635	-0.0634941
				PPOX	chr1:161136180-161141010	TRCN0000003391	pLKO empty vector	11.3092	12.6641	0.163251
				NDUFS2	chr1:161169104-161184184	TRCN0000003391	pLKO empty vector	72.9996	64.1901	-0.185539
				FCER1G	chr1:161185086-161189038	TRCN0000003391	pLKO empty vector	0	0	0
				TOMM40L	chr1:161195728-161208000	TRCN0000003391	pLKO empty vector	9.26827	7.63202	-0.280235
				PCP4L1	chr1:161228516-161255240	TRCN0000003391	pLKO empty vector	0	0	0
				SDHC	chr1:161284165-161337673	TRCN0000003391	pLKO empty vector	60.7584	68.3677	0.170231
				FCGR2A	chr1:161475204-161489360	TRCN0000003391	pLKO empty vector	0.0816758	0.140906	0.786753
				HSPA6	chr1:161494035-161496687	TRCN0000003391	pLKO empty vector	1.30823	1.26723	-0.0459405
				FCGR2C	chr1:161551128-161571010	TRCN0000003391	pLKO empty vector	0	0	0
				HSPA7	chr1:161575848-161578341	TRCN0000003391	pLKO empty vector	0.0392522	0.046101	0.232026
				FCGR2B	chr1:161632904-161648444	TRCN0000003391	pLKO empty vector	0	0.0633806	inf
				FCRLA	chr1:161676761-161684142	TRCN0000003391	pLKO empty vector	0	0	0
				FCRLB	chr1:161691333-161697933	TRCN0000003391	pLKO empty vector	0.851801	0.898468	0.0769499
				DUSP12	chr1:161719580-161726952	TRCN0000003391	pLKO empty vector	34.3438	30.2729	-0.182022
				ATF6	chr1:161736033-161933860	TRCN0000003391	pLKO empty vector	16.6905	19.3755	0.215212
				NOS1AP	chr1:162039580-162339813	TRCN0000003391	pLKO empty vector	3.53952	2.62106	-0.433405
				MIR4654	chr1:162039580-162339813	TRCN0000003391	pLKO empty vector	0	0	0
				MIR556	chr1:162039580-162339813	TRCN0000003391	pLKO empty vector	0	0	0
				C1orf226	chr1:162348695-162356608	TRCN0000003391	pLKO empty vector	10.2233	10.3902	0.0233549
				UHMK1	chr1:162466963-162499419	TRCN0000003391	pLKO empty vector	49.9736	72.1065	0.528962
				UAP1	chr1:162531295-162569633	TRCN0000003391	pLKO empty vector	103.022	92.5867	-0.154073
				DDR2	chr1:162602227-162750247	TRCN0000003391	pLKO empty vector	0.465472	0.251319	-0.889173
				HSD17B7	chr1:162760495-162782608	TRCN0000003391	pLKO empty vector	10.6142	6.42414	-0.724414
				RGS4	chr1:163038395-163046592	TRCN0000003391	pLKO empty vector	0	0	0
				LOC101928404	chr1:163112088-163291581	TRCN0000003391	pLKO empty vector	0	0.0963109	inf
				NUF2	chr1:163291722-163325553	TRCN0000003391	pLKO empty vector	20.7555	17.4116	-0.253446
				PBX1	chr1:164528596-164821060	TRCN0000003391	pLKO empty vector	17.1762	26.5838	0.63014
				LRRC52	chr1:165446078-165551341	TRCN0000003391	pLKO empty vector	0	0	0
				MGST3	chr1:165600109-165625372	TRCN0000003391	pLKO empty vector	74.0795	96.4865	0.381253
				LOC440700	chr1:165667986-165679199	TRCN0000003391	pLKO empty vector	0	0.115699	inf
				UCK2	chr1:165796731-165880855	TRCN0000003391	pLKO empty vector	80.9654	60.4406	-0.421787
				FMO9P	chr1:166573152-166594473	TRCN0000003391	pLKO empty vector	0	0	0
				POGK	chr1:166808723-166823709	TRCN0000003391	pLKO empty vector	56.7896	52.5871	-0.110917
				MAEL	chr1:166944818-166991449	TRCN0000003391	pLKO empty vector	0	0	0
				DUSP27	chr1:167064086-167098402	TRCN0000003391	pLKO empty vector	0	0	0
				POU2F1	chr1:167190065-167396582	TRCN0000003391	pLKO empty vector	7.72936	7.79132	0.0115197
				RCSD1	chr1:167599473-167675486	TRCN0000003391	pLKO empty vector	0.0606248	0	#NAME?
				MPZL1	chr1:167691186-167761156	TRCN0000003391	pLKO empty vector	77.039	85.7636	0.154776
				DCAF6	chr1:167885912-168045083	TRCN0000003391	pLKO empty vector	44.328	36.3443	-0.286488
				TIPRL	chr1:168148082-168171351	TRCN0000003391	pLKO empty vector	35.894	35.0685	-0.0335672
				SFT2D2	chr1:168195254-168212088	TRCN0000003391	pLKO empty vector	59.7025	54.5268	-0.130824
				TBX19	chr1:168250277-168283664	TRCN0000003391	pLKO empty vector	0.172096	0.252044	0.550456
				MIR557	chr1:168344761-168344859	TRCN0000003391	pLKO empty vector	0	0	0
				XCL1	chr1:168545710-168551315	TRCN0000003391	pLKO empty vector	0	0	0
				LINC00626	chr1:168756178-168762126	TRCN0000003391	pLKO empty vector	0	0	0
				ATP1B1	chr1:169075946-169396670	TRCN0000003391	pLKO empty vector	138.292	112.981	-0.291644
				BLZF1	chr1:169075946-169396670	TRCN0000003391	pLKO empty vector	14.3287	13.441	-0.09227
				C1orf112	chr1:169764549-169863100	TRCN0000003391	pLKO empty vector	18.4787	16.8316	-0.134694
				METTL11B	chr1:170115187-170136923	TRCN0000003391	pLKO empty vector	0	0	0
				GORAB	chr1:170501262-170522974	TRCN0000003391	pLKO empty vector	5.83468	5.05335	-0.207412
				PRRX1	chr1:170633312-170708541	TRCN0000003391	pLKO empty vector	0	0	0
				MROH9	chr1:170904611-171033906	TRCN0000003391	pLKO empty vector	0	0	0
				FMO3	chr1:171060017-171086959	TRCN0000003391	pLKO empty vector	0	0	0
				MIR1295B	chr1:171060017-171086959	TRCN0000003391	pLKO empty vector	0	0	0
				FMO6P	chr1:171106878-171130702	TRCN0000003391	pLKO empty vector	0	0	0
				FMO2	chr1:171154387-171181822	TRCN0000003391	pLKO empty vector	0	0	0
				FMO1	chr1:171217609-171255117	TRCN0000003391	pLKO empty vector	0	0	0
				FMO4	chr1:171283485-171311223	TRCN0000003391	pLKO empty vector	0.424491	1.18494	1.481
				TOP1P1	chr1:171283485-171311223	TRCN0000003391	pLKO empty vector	0	0	0
				PRRC2C	chr1:171454665-171562650	TRCN0000003391	pLKO empty vector	74.6087	62.4984	-0.255525
				METTL13	chr1:171750760-171766856	TRCN0000003391	pLKO empty vector	33.6101	28.9625	-0.214708
				DNM3	chr1:171810617-172381857	TRCN0000003391	pLKO empty vector	0.841326	1.00844	0.261388
				MIR3120	chr1:171810617-172381857	TRCN0000003391	pLKO empty vector	0	0	0
				C1orf105	chr1:172389827-172437969	TRCN0000003391	pLKO empty vector	0	0	0
				SUCO	chr1:172501488-172580975	TRCN0000003391	pLKO empty vector	9.92743	10.5211	0.0837899
				FASLG	chr1:172628184-172636012	TRCN0000003391	pLKO empty vector	0	0	0
				PRDX6	chr1:173446485-173457946	TRCN0000003391	pLKO empty vector	312.2	241.585	-0.369938
				LOC730159	chr1:173577474-173639001	TRCN0000003391	pLKO empty vector	0	0	0
				KLHL20	chr1:173684079-173755840	TRCN0000003391	pLKO empty vector	6.28516	6.06204	-0.0521468
				DARS2	chr1:173793796-173827682	TRCN0000003391	pLKO empty vector	37.5443	33.4526	-0.166478
				GAS5-AS1	chr1:173832385-173837125	TRCN0000003391	pLKO empty vector	7.88996	3.37202	-1.2264
				ZBTB37	chr1:173837492-173855774	TRCN0000003391	pLKO empty vector	2.17692	2.91204	0.419742
				RABGAP1L	chr1:174128551-174964445	TRCN0000003391	pLKO empty vector	14.6248	10.7891	-0.438845
				GPR52	chr1:174128551-174964445	TRCN0000003391	pLKO empty vector	0.659524	0.379568	-0.797068
				CACYBP	chr1:174968570-174981163	TRCN0000003391	pLKO empty vector	70.5385	64.1278	-0.137462
				TNN	chr1:175036993-175117202	TRCN0000003391	pLKO empty vector	0	0	0
				PAPPA2	chr1:176432306-176811970	TRCN0000003391	pLKO empty vector	0.0201106	0	#NAME?
				BRINP2	chr1:177140632-177251558	TRCN0000003391	pLKO empty vector	0	0	0
				LOC101928778	chr1:177669658-177679465	TRCN0000003391	pLKO empty vector	0	0	0
				RASAL2	chr1:178060642-178448648	TRCN0000003391	pLKO empty vector	6.22436	8.68769	0.481046
				TEX35	chr1:178482211-178492635	TRCN0000003391	pLKO empty vector	0	0	0
				C1orf220	chr1:178511930-178518024	TRCN0000003391	pLKO empty vector	0.242923	0.189402	-0.359042
				MIR4424	chr1:178646883-178646969	TRCN0000003391	pLKO empty vector	0	0	0
				RALGPS2	chr1:178694281-178890977	TRCN0000003391	pLKO empty vector	11.1743	16.0446	0.521905
				FAM20B	chr1:178995073-179045702	TRCN0000003391	pLKO empty vector	31.9033	29.61	-0.107621
				TOR3A	chr1:179051111-179065129	TRCN0000003391	pLKO empty vector	41.1811	31.831	-0.37155
				SOAT1	chr1:179262848-179327814	TRCN0000003391	pLKO empty vector	63.9572	50.5921	-0.338193
				AXDND1	chr1:179334854-179545084	TRCN0000003391	pLKO empty vector	0.0217612	0.0246874	0.182017
				TDRD5	chr1:179560747-179660407	TRCN0000003391	pLKO empty vector	0.419617	0.6616	0.656887
				FAM163A	chr1:179712297-179785333	TRCN0000003391	pLKO empty vector	0	0.0493255	inf
				TOR1AIP1	chr1:179851176-179889212	TRCN0000003391	pLKO empty vector	30.4296	31.277	0.0396272
				CEP350	chr1:179923907-180084015	TRCN0000003391	pLKO empty vector	12.2377	11.7972	-0.0528869
				QSOX1	chr1:180123967-180169859	TRCN0000003391	pLKO empty vector	46.1993	92.8463	1.00697
				LHX4	chr1:180199432-180244188	TRCN0000003391	pLKO empty vector	3.87913	3.0563	-0.343949
				XPR1	chr1:180601145-180859415	TRCN0000003391	pLKO empty vector	34.9713	20.2083	-0.791227
				KIAA1614	chr1:180882312-180915239	TRCN0000003391	pLKO empty vector	0.657172	0.472846	-0.474903
				MR1	chr1:181002560-181031074	TRCN0000003391	pLKO empty vector	0.74094	0.712539	-0.0563888
				IER5	chr1:181057637-181059979	TRCN0000003391	pLKO empty vector	59.5977	34.3225	-0.796104
				GM140	chr1:181205523-181207740	TRCN0000003391	pLKO empty vector	0	0	0
				CACNA1E	chr1:181452685-181775921	TRCN0000003391	pLKO empty vector	0	0	0
				LINC00272	chr1:182376755-182383948	TRCN0000003391	pLKO empty vector	0	0	0
				RGSL1	chr1:182419255-182529732	TRCN0000003391	pLKO empty vector	0	0	0
				LOC284648	chr1:182584274-182585764	TRCN0000003391	pLKO empty vector	0.472098	0.0917063	-2.36399
				NPL	chr1:182758583-182799519	TRCN0000003391	pLKO empty vector	4.94933	4.53548	-0.12598
				DHX9	chr1:182808438-182857117	TRCN0000003391	pLKO empty vector	130.541	99.7872	-0.387575
				LAMC1	chr1:182992594-183114727	TRCN0000003391	pLKO empty vector	52.1843	56.1324	0.105216
				LAMC2	chr1:183155173-183214262	TRCN0000003391	pLKO empty vector	0.208842	0.391445	0.906394
				SMG7	chr1:183441505-183523328	TRCN0000003391	pLKO empty vector	38.03	35.0444	-0.117953
				RGL1	chr1:183605207-183897666	TRCN0000003391	pLKO empty vector	2.53686	1.5898	-0.674197
				TSEN15	chr1:184020810-184043344	TRCN0000003391	pLKO empty vector	22.5019	19.1085	-0.235832
				C1orf21	chr1:184356149-184598155	TRCN0000003391	pLKO empty vector	1.50913	1.7841	0.241477
				RNF2	chr1:185014550-185071740	TRCN0000003391	pLKO empty vector	19.3264	17.9916	-0.103254
				SWT1	chr1:185087217-185260913	TRCN0000003391	pLKO empty vector	1.00754	1.14548	0.185115
				HMCN1	chr1:185703682-186446655	TRCN0000003391	pLKO empty vector	0.033779	0.0055589	-2.60326
				PRG4	chr1:185703682-186446655	TRCN0000003391	pLKO empty vector	0.170842	0.0199056	-3.10142
				C1orf27	chr1:185703682-186446655	TRCN0000003391	pLKO empty vector	37.7058	21.1868	-0.831618
				OCLM	chr1:185703682-186446655	TRCN0000003391	pLKO empty vector	4.0126	1.43115	-1.48737
				PLA2G4A	chr1:186798031-186958113	TRCN0000003391	pLKO empty vector	94.1761	37.0932	-1.34421
				LINC01351	chr1:190447389-190450524	TRCN0000003391	pLKO empty vector	1.28177	0	#NAME?
				LOC440704	chr1:190594019-190770788	TRCN0000003391	pLKO empty vector	0	0	0
				RGS18	chr1:192127591-192154945	TRCN0000003391	pLKO empty vector	0	0	0
				RGS21	chr1:192286121-192336414	TRCN0000003391	pLKO empty vector	0	0	0
				RGS1	chr1:192544856-192549159	TRCN0000003391	pLKO empty vector	0	0	0
				RGS13	chr1:192605267-192629440	TRCN0000003391	pLKO empty vector	0	0	0
				RGS2	chr1:192778168-192781407	TRCN0000003391	pLKO empty vector	48.4032	20.5288	-1.23746
				TROVE2	chr1:192981495-193060906	TRCN0000003391	pLKO empty vector	27.1528	16.3896	-0.728323
				CDC73	chr1:193091087-193223942	TRCN0000003391	pLKO empty vector	12.629	9.26109	-0.447491
				MIR1278	chr1:193091087-193223942	TRCN0000003391	pLKO empty vector	0	0	0
				CFH	chr1:196621007-196716634	TRCN0000003391	pLKO empty vector	0.154278	0.239596	0.635071
				CFHR3	chr1:196743929-196763203	TRCN0000003391	pLKO empty vector	0	0	0
				CFHR1	chr1:196788860-196801319	TRCN0000003391	pLKO empty vector	0.0711158	0	#NAME?
				CFHR4	chr1:196857143-196887843	TRCN0000003391	pLKO empty vector	0	0	0
				CFHR2	chr1:196912933-196928356	TRCN0000003391	pLKO empty vector	0	0	0
				CFHR5	chr1:196946666-196978803	TRCN0000003391	pLKO empty vector	0	0	0
				CRB1	chr1:197170591-197447585	TRCN0000003391	pLKO empty vector	1.73501	0.575666	-1.59164
				C1orf53	chr1:197871681-197876497	TRCN0000003391	pLKO empty vector	8.20871	7.84772	-0.0648833
				LHX9	chr1:197881634-197899273	TRCN0000003391	pLKO empty vector	1.54046	1.3333	-0.208368
				NEK7	chr1:198126107-198291548	TRCN0000003391	pLKO empty vector	19.5809	15.9349	-0.297262
				PTPRC	chr1:198608097-198726605	TRCN0000003391	pLKO empty vector	0	0	0
				NR5A2	chr1:199996729-200146550	TRCN0000003391	pLKO empty vector	0.588689	0.758267	0.365199
				LOC101929224	chr1:200613164-200663378	TRCN0000003391	pLKO empty vector	0.993251	0.589903	-0.751681
				CAMSAP2	chr1:200708685-200829831	TRCN0000003391	pLKO empty vector	31.4766	21.0385	-0.581245
				GPR25	chr1:200842082-200843306	TRCN0000003391	pLKO empty vector	0	0	0
				C1orf106	chr1:200860626-200884864	TRCN0000003391	pLKO empty vector	7.12678	6.99582	-0.0267578
				IGFN1	chr1:201159952-201198080	TRCN0000003391	pLKO empty vector	0.0653947	0	#NAME?
				PKP1	chr1:201252579-201302121	TRCN0000003391	pLKO empty vector	0	0.0222531	inf
				RPS10P7	chr1:201489031-201489720	TRCN0000003391	pLKO empty vector	2.29514	1.11525	-1.04121
				NAV1	chr1:201617449-201853422	TRCN0000003391	pLKO empty vector	6.405	4.63919	-0.465327
				MIR5191	chr1:201617449-201853422	TRCN0000003391	pLKO empty vector	16.2112	0	#NAME?
				MIR1231	chr1:201617449-201853422	TRCN0000003391	pLKO empty vector	0	0	0
				IPO9	chr1:201617449-201853422	TRCN0000003391	pLKO empty vector	19.5796	17.2248	-0.184865
				MIR6739	chr1:201617449-201853422	TRCN0000003391	pLKO empty vector	0	0	0
				SHISA4	chr1:201857796-201861715	TRCN0000003391	pLKO empty vector	6.74137	4.78868	-0.493414
				TIMM17A	chr1:201924618-201939789	TRCN0000003391	pLKO empty vector	106.463	77.6242	-0.455775
				RNPEP	chr1:201951765-201975275	TRCN0000003391	pLKO empty vector	65.5996	64.5341	-0.0236252
				MIR6740	chr1:201951765-201975275	TRCN0000003391	pLKO empty vector	15.2404	0	#NAME?
				ELF3	chr1:201979689-201986315	TRCN0000003391	pLKO empty vector	34.8981	52.8978	0.600062
				GPR37L1	chr1:202092028-202098634	TRCN0000003391	pLKO empty vector	0.236972	0.353149	0.575562
				PTPRVP	chr1:202137178-202158577	TRCN0000003391	pLKO empty vector	0	0	0
				LGR6	chr1:202163117-202288889	TRCN0000003391	pLKO empty vector	0.33966	0.4901	0.528985
				PPP1R12B	chr1:202317829-202557697	TRCN0000003391	pLKO empty vector	3.87216	3.71735	-0.0588667
				PCAT6	chr1:202780073-202781041	TRCN0000003391	pLKO empty vector	5.45736	9.90745	0.860311
				LOC641515	chr1:202789384-202796341	TRCN0000003391	pLKO empty vector	0	0	0
				LOC148709	chr1:202830881-202844369	TRCN0000003391	pLKO empty vector	0.813822	0.782329	-0.0569377
				TMEM183A	chr1:202976533-202993197	TRCN0000003391	pLKO empty vector	97.7758	77.3436	-0.338194
				PPFIA4	chr1:203020310-203047864	TRCN0000003391	pLKO empty vector	0.564139	2.15649	1.93456
				ADORA1	chr1:203096835-203136533	TRCN0000003391	pLKO empty vector	1.654	0.926392	-0.836267
				LINC01353	chr1:203256279-203257924	TRCN0000003391	pLKO empty vector	0	0	0
				BTG2	chr1:203274663-203278729	TRCN0000003391	pLKO empty vector	10.8325	14.7196	0.44237
				PRELP	chr1:203444882-203460479	TRCN0000003391	pLKO empty vector	0.171101	0.200902	0.23165
				OPTC	chr1:203463270-203478077	TRCN0000003391	pLKO empty vector	0	0.281871	inf
				ATP2B4	chr1:203595914-203713209	TRCN0000003391	pLKO empty vector	19.0822	26.804	0.490222
				SNORA77	chr1:203595914-203713209	TRCN0000003391	pLKO empty vector	0	0	0
				LINC00260	chr1:203595914-203713209	TRCN0000003391	pLKO empty vector	0.106964	0.86848	3.02137
				LAX1	chr1:203734283-203745480	TRCN0000003391	pLKO empty vector	0.0310063	0.0359087	0.211772
				ZC3H11A	chr1:203764750-203823256	TRCN0000003391	pLKO empty vector	44.3906	43.7715	-0.0202633
				ZBED6	chr1:203764750-203823256	TRCN0000003391	pLKO empty vector	19.4613	25.4055	0.384536
				SNRPE	chr1:203830739-203840280	TRCN0000003391	pLKO empty vector	87.3961	68.807	-0.345014
				SOX13	chr1:204042245-204096871	TRCN0000003391	pLKO empty vector	9.62883	9.17729	-0.0692934
				MDM4	chr1:204485506-204527248	TRCN0000003391	pLKO empty vector	4.95565	5.01915	0.0183699
				NFASC	chr1:204797781-204991950	TRCN0000003391	pLKO empty vector	0.076253	0.177531	1.2192
				CNTN2	chr1:205012339-205047171	TRCN0000003391	pLKO empty vector	0	0.0304875	inf
				TMCC2	chr1:205197037-205242471	TRCN0000003391	pLKO empty vector	1.748	1.65882	-0.0755503
				LEMD1-AS1	chr1:205342379-205391214	TRCN0000003391	pLKO empty vector	0.219006	0.15268	-0.52046
				CDK18	chr1:205473683-205501921	TRCN0000003391	pLKO empty vector	3.47397	3.43704	-0.0154194
				MFSD4	chr1:205538111-205572046	TRCN0000003391	pLKO empty vector	0.813515	0.372311	-1.12766
				LOC284581	chr1:205831206-205865215	TRCN0000003391	pLKO empty vector	0.28011	0.105834	-1.40419
				FAM72C	chr1:206138439-206155074	TRCN0000003391	pLKO empty vector	1.88643	1.07396	-0.812722
				AVPR1B	chr1:206224282-206231482	TRCN0000003391	pLKO empty vector	0	0	0
				CTSE	chr1:206317458-206332104	TRCN0000003391	pLKO empty vector	0	0	0
				SRGAP2,SRGAP2C,SRGAP2D	chr1:206516199-206637783	TRCN0000003391	pLKO empty vector	8.34885	6.50062	-0.361
				IKBKE	chr1:206643585-206670223	TRCN0000003391	pLKO empty vector	1.19506	0.887221	-0.429723
				MIR6769B	chr1:206643585-206670223	TRCN0000003391	pLKO empty vector	0	0	0
				RASSF5	chr1:206680862-206762616	TRCN0000003391	pLKO empty vector	10.9097	14.6096	0.421313
				DYRK3	chr1:206808880-206822542	TRCN0000003391	pLKO empty vector	25.4963	16.183	-0.655806
				MAPKAPK2	chr1:206858364-206907630	TRCN0000003391	pLKO empty vector	64.3135	51.863	-0.310416
				IL19	chr1:206972214-207016326	TRCN0000003391	pLKO empty vector	0	0	0
				IL20	chr1:207039153-207042568	TRCN0000003391	pLKO empty vector	0	0	0
				IL24	chr1:207070787-207095378	TRCN0000003391	pLKO empty vector	0	0	0
				PFKFB2	chr1:207226619-207254368	TRCN0000003391	pLKO empty vector	43.3114	65.0639	0.587109
				C4BPB	chr1:207262211-207273337	TRCN0000003391	pLKO empty vector	135.815	147.41	0.118193
				C4BPA	chr1:207277606-207318317	TRCN0000003391	pLKO empty vector	0.968004	0.77524	-0.32037
				CD55	chr1:207494816-207534311	TRCN0000003391	pLKO empty vector	737.529	640.623	-0.203224
				CR2	chr1:207627644-207663240	TRCN0000003391	pLKO empty vector	19.041	13.8467	-0.459569
				CR1	chr1:207669472-207815110	TRCN0000003391	pLKO empty vector	0.0503486	0	#NAME?
				CR1L	chr1:207818457-207897036	TRCN0000003391	pLKO empty vector	0.191044	0.221198	0.211433
				CD46	chr1:207925382-207968861	TRCN0000003391	pLKO empty vector	326.352	430.946	0.401079
				LOC148696	chr1:207991723-207995941	TRCN0000003391	pLKO empty vector	0.128201	0.0993016	-0.368514
				MIR205HG	chr1:209602167-209605892	TRCN0000003391	pLKO empty vector	0	0	0
				CAMK1G	chr1:209757044-209787284	TRCN0000003391	pLKO empty vector	0.0821868	0	#NAME?
				G0S2	chr1:209848669-209849735	TRCN0000003391	pLKO empty vector	0	0	0
				HSD11B1	chr1:209859524-209908295	TRCN0000003391	pLKO empty vector	0	0	0
				TRAF3IP3	chr1:209929376-209957890	TRCN0000003391	pLKO empty vector	0.491312	0.0378044	-3.70001
				DIEXF	chr1:210001311-210030910	TRCN0000003391	pLKO empty vector	15.6413	10.9304	-0.517005
				SYT14	chr1:210111518-210337633	TRCN0000003391	pLKO empty vector	0	0	0
				SERTAD4	chr1:210404803-210416440	TRCN0000003391	pLKO empty vector	8.11677	6.21211	-0.385822
				HHAT	chr1:210501595-210849638	TRCN0000003391	pLKO empty vector	1.08489	0.948313	-0.194112
				RCOR3	chr1:211432707-211489725	TRCN0000003391	pLKO empty vector	8.02752	7.46853	-0.10413
				TRAF5	chr1:211499956-211548286	TRCN0000003391	pLKO empty vector	8.74858	7.8637	-0.15384
				LINC00467	chr1:211556096-211605877	TRCN0000003391	pLKO empty vector	4.19201	3.71163	-0.175587
				DTL	chr1:212113740-212278348	TRCN0000003391	pLKO empty vector	34.5249	23.3991	-0.561187
				MIR3122	chr1:212113740-212278348	TRCN0000003391	pLKO empty vector	0	0	0
				PPP2R5A	chr1:212458878-212535205	TRCN0000003391	pLKO empty vector	32.522	24.2385	-0.424116
				SNORA16B	chr1:212458878-212535205	TRCN0000003391	pLKO empty vector	0	0	0
				NENF	chr1:212606228-212619721	TRCN0000003391	pLKO empty vector	62.3622	60.9115	-0.0339573
				ATF3	chr1:212738675-212794119	TRCN0000003391	pLKO empty vector	13.5708	7.89043	-0.782327
				FAM71A	chr1:212797788-212800120	TRCN0000003391	pLKO empty vector	0	0	0
				TATDN3	chr1:212965169-212990167	TRCN0000003391	pLKO empty vector	7.99521	8.40945	0.0728757
				FLVCR1	chr1:213031596-213072705	TRCN0000003391	pLKO empty vector	19.9928	15.1752	-0.397757
				VASH2	chr1:213123886-213164927	TRCN0000003391	pLKO empty vector	2.32038	1.4114	-0.717232
				RPS6KC1	chr1:213224574-213446808	TRCN0000003391	pLKO empty vector	11.9114	9.11506	-0.386013
				LINC00538	chr1:214098091-214099996	TRCN0000003391	pLKO empty vector	0	0	0
				PROX1	chr1:214161277-214214847	TRCN0000003391	pLKO empty vector	0	0	0
				SMYD2	chr1:214454564-214510477	TRCN0000003391	pLKO empty vector	26.4054	29.0923	0.139801
				CENPF	chr1:214776531-214837914	TRCN0000003391	pLKO empty vector	32.1636	30.7558	-0.06457
				KCNK2	chr1:215178884-215410436	TRCN0000003391	pLKO empty vector	0	0	0
				KCTD3	chr1:215740734-215795149	TRCN0000003391	pLKO empty vector	30.4335	20.1408	-0.59554
				SPATA17	chr1:217804694-218040484	TRCN0000003391	pLKO empty vector	0.395647	0.365206	-0.115504
				LINC00210	chr1:218066241-218094146	TRCN0000003391	pLKO empty vector	0	0	0
				LOC101929631	chr1:218216846-218232482	TRCN0000003391	pLKO empty vector	0	0	0
				RRP15	chr1:218458628-218511325	TRCN0000003391	pLKO empty vector	14.7194	13.1668	-0.160808
				TGFB2	chr1:218517537-218617961	TRCN0000003391	pLKO empty vector	0	0	0
				LYPLAL1	chr1:219347191-219386207	TRCN0000003391	pLKO empty vector	2.40812	3.32136	0.463867
				RNU5F-1	chr1:220046618-220321383	TRCN0000003391	pLKO empty vector	0	0	0
				IARS2	chr1:220046618-220321383	TRCN0000003391	pLKO empty vector	55.4393	76.659	0.467546
				MARK1	chr1:220701524-220837799	TRCN0000003391	pLKO empty vector	8.24279	4.82299	-0.773206
				C1orf115	chr1:220863627-220872499	TRCN0000003391	pLKO empty vector	12.8321	8.69232	-0.56194
				2020-03-02	chr1:220921675-220957596	TRCN0000003391	pLKO empty vector	10.1036	12.3767	0.292747
				2020-03-01	chr1:220960038-220987741	TRCN0000003391	pLKO empty vector	73.2636	44.213	-0.728627
				LINC01352	chr1:221002596-221005770	TRCN0000003391	pLKO empty vector	0	0	0
				HLX	chr1:221006104-221058400	TRCN0000003391	pLKO empty vector	6.15585	2.50796	-1.29545
				TAF1A-AS1	chr1:222731243-222765975	TRCN0000003391	pLKO empty vector	0.64098	0.586891	-0.127187
				MIA3	chr1:222791443-222841351	TRCN0000003391	pLKO empty vector	9.54744	9.13009	-0.0644862
				BROX	chr1:222885894-222908538	TRCN0000003391	pLKO empty vector	31.1593	34.666	0.153856
				FAM177B	chr1:222910557-222924002	TRCN0000003391	pLKO empty vector	0	0	0
				DISP1	chr1:222988430-223179337	TRCN0000003391	pLKO empty vector	1.84063	2.00109	0.120582
				CCDC185	chr1:223566714-223568812	TRCN0000003391	pLKO empty vector	0.0880923	0	#NAME?
				CAPN2	chr1:223889294-223963720	TRCN0000003391	pLKO empty vector	121.335	179.137	0.562066
				FBXO28	chr1:224301788-224349749	TRCN0000003391	pLKO empty vector	26.104	20.8178	-0.326457
				DEGS1	chr1:224370909-224381142	TRCN0000003391	pLKO empty vector	113.031	111.239	-0.0230668
				LOC101927164	chr1:224407314-224517891	TRCN0000003391	pLKO empty vector	0	0	0
				CNIH4	chr1:224544512-224567153	TRCN0000003391	pLKO empty vector	45.1933	42.2736	-0.096352
				CNIH3	chr1:224804178-224928249	TRCN0000003391	pLKO empty vector	0	0	0
				DNAH14	chr1:225117355-225586996	TRCN0000003391	pLKO empty vector	24.3258	16.3023	-0.577417
				SRP9	chr1:225965514-225978168	TRCN0000003391	pLKO empty vector	171.78	147.128	-0.223495
				EPHX1	chr1:225997775-226070420	TRCN0000003391	pLKO empty vector	44.5056	67.14	0.593186
				H3F3A	chr1:226250407-226259703	TRCN0000003391	pLKO empty vector	527.927	497.737	-0.0849524
				MIXL1	chr1:226411318-226414756	TRCN0000003391	pLKO empty vector	0.0804228	0.190379	1.2432
				C1orf95	chr1:226736500-226796915	TRCN0000003391	pLKO empty vector	0.0933056	0	#NAME?
				PSEN2	chr1:227058272-227083804	TRCN0000003391	pLKO empty vector	10.6753	8.98452	-0.248765
				ADCK3	chr1:227127937-227175246	TRCN0000003391	pLKO empty vector	4.09158	3.87891	-0.0770065
				ZNF678	chr1:227751219-227865144	TRCN0000003391	pLKO empty vector	2.03697	2.8025	0.460288
				LOC100130093	chr1:227916239-227968932	TRCN0000003391	pLKO empty vector	1.25063	0.940091	-0.411778
				SNAP47	chr1:227916239-227968932	TRCN0000003391	pLKO empty vector	19.4172	17.706	-0.133102
				PRSS38	chr1:228003417-228034171	TRCN0000003391	pLKO empty vector	0	0	0
				WNT3A	chr1:228194722-228248972	TRCN0000003391	pLKO empty vector	0.477394	0.319544	-0.579167
				ARF1	chr1:228270360-228286913	TRCN0000003391	pLKO empty vector	416.329	338.747	-0.297516
				MIR3620	chr1:228270360-228286913	TRCN0000003391	pLKO empty vector	0	0	0
				GUK1	chr1:228327784-228336655	TRCN0000003391	pLKO empty vector	151.067	137.323	-0.137616
				GJC2	chr1:228337414-228347527	TRCN0000003391	pLKO empty vector	0.501191	0.870036	0.795715
				IBA57	chr1:228353428-228369958	TRCN0000003391	pLKO empty vector	3.96934	4.31632	0.120902
				OBSCN	chr1:228391206-228566575	TRCN0000003391	pLKO empty vector	3.48141	3.62149	0.0569141
				HIST3H2BB	chr1:228645807-228646259	TRCN0000003391	pLKO empty vector	203.593	291.251	0.516573
				MIR4666A	chr1:228649774-228649853	TRCN0000003391	pLKO empty vector	0	0	0
				RNF187	chr1:228675067-228683889	TRCN0000003391	pLKO empty vector	50.4813	53.7369	0.0901632
				RHOU	chr1:228780393-228882416	TRCN0000003391	pLKO empty vector	3.53638	5.10213	0.528826
				RAB4A,SPHAR	chr1:229406808-229441640	TRCN0000003391	pLKO empty vector	16.2291	13.1009	-0.30892
				LOC101927478	chr1:229644176-229649834	TRCN0000003391	pLKO empty vector	0.381216	0	#NAME?
				URB2	chr1:229761980-229795946	TRCN0000003391	pLKO empty vector	34.9257	23.4705	-0.573441
				GALNT2	chr1:230193535-230417876	TRCN0000003391	pLKO empty vector	270.003	218.121	-0.307846
				COG2	chr1:230778201-230829731	TRCN0000003391	pLKO empty vector	34.1163	30.0808	-0.181617
				CAPN9	chr1:230883129-230937749	TRCN0000003391	pLKO empty vector	0	0	0
				LOC101927604	chr1:231010591-231014761	TRCN0000003391	pLKO empty vector	0	0	0
				ARV1	chr1:231114822-231136479	TRCN0000003391	pLKO empty vector	19.8886	15.9043	-0.322517
				TRIM67	chr1:231298673-231357314	TRCN0000003391	pLKO empty vector	0.0144712	0.0169718	0.229957
				GNPAT	chr1:231359508-231413719	TRCN0000003391	pLKO empty vector	27.296	22.0928	-0.305113
				SPRTN	chr1:231473681-231490769	TRCN0000003391	pLKO empty vector	17.1102	10.9395	-0.645305
				DISC1,TSNAX	chr1:231664398-232177019	TRCN0000003391	pLKO empty vector	29.3	25.6324	-0.19293
				MAP10	chr1:232940637-232946092	TRCN0000003391	pLKO empty vector	0	0	0
				NTPCR	chr1:233086369-233114219	TRCN0000003391	pLKO empty vector	18.4063	18.2776	-0.0101275
				KIAA1804	chr1:233463513-233520894	TRCN0000003391	pLKO empty vector	16.4955	13.1254	-0.329709
				KCNK1	chr1:233749749-233808258	TRCN0000003391	pLKO empty vector	38.4116	59.9418	0.642019
				MIR4427	chr1:233749749-233808258	TRCN0000003391	pLKO empty vector	0	0	0
				SLC35F3	chr1:234040678-234460262	TRCN0000003391	pLKO empty vector	3.13629	6.08713	0.956703
				MIR4671	chr1:234040678-234460262	TRCN0000003391	pLKO empty vector	0	0	0
				COA6	chr1:234509213-234519795	TRCN0000003391	pLKO empty vector	85.4298	53.9972	-0.661856
				LINC00184	chr1:234765056-234770526	TRCN0000003391	pLKO empty vector	0	0	0
				LINC01132	chr1:234859788-234867390	TRCN0000003391	pLKO empty vector	0.0509329	0.207238	2.02462
				GGPS1	chr1:235491752-235507844	TRCN0000003391	pLKO empty vector	19.9717	18.0191	-0.148432
				TBCE	chr1:235530674-235667781	TRCN0000003391	pLKO empty vector	15.7757	11.9189	-0.404452
				GPR137B	chr1:236305831-236372209	TRCN0000003391	pLKO empty vector	9.10337	9.9898	0.134055
				EDARADD	chr1:236557679-236648008	TRCN0000003391	pLKO empty vector	0.0337907	0.0389029	0.203253
				LGALS8	chr1:236681513-236767841	TRCN0000003391	pLKO empty vector	1.00017	0.727085	-0.460055
				ACTN2	chr1:236849753-236927927	TRCN0000003391	pLKO empty vector	0	0	0
				MTR	chr1:236958580-237067281	TRCN0000003391	pLKO empty vector	11.9046	14.0923	0.243388
				RYR2	chr1:237205701-237997288	TRCN0000003391	pLKO empty vector	2.42202	2.01781	-0.263421
				LOC100130331	chr1:238025474-238091619	TRCN0000003391	pLKO empty vector	0	0	0
				CHRM3	chr1:239792372-240072717	TRCN0000003391	pLKO empty vector	0.868573	1.28821	0.568646
				RPS7P5	chr1:240170823-240176560	TRCN0000003391	pLKO empty vector	0	0	0
				FMN2	chr1:240255184-240638489	TRCN0000003391	pLKO empty vector	0	0	0
				MIR3123	chr1:240938813-241520530	TRCN0000003391	pLKO empty vector	0	0	0
				KMO	chr1:241695433-241803701	TRCN0000003391	pLKO empty vector	0.0412746	0.257802	2.64293
				WDR64	chr1:241815579-241965434	TRCN0000003391	pLKO empty vector	0	0	0
				EXO1	chr1:242011492-242053241	TRCN0000003391	pLKO empty vector	41.1365	30.8512	-0.415091
				BECN1P1	chr1:242121068-242122364	TRCN0000003391	pLKO empty vector	0	0	0
				SDCCAG8	chr1:243419306-244006886	TRCN0000003391	pLKO empty vector	2.72723	2.25202	-0.276212
				MIR4677	chr1:243419306-244006886	TRCN0000003391	pLKO empty vector	0	0	0
				LOC339529	chr1:244080703-244210619	TRCN0000003391	pLKO empty vector	0	0	0
				ZBTB18	chr1:244212240-244220780	TRCN0000003391	pLKO empty vector	2.65503	2.65537	0.000184149
				C1orf100	chr1:244515936-244552388	TRCN0000003391	pLKO empty vector	0	0	0
				C1orf101	chr1:244624672-244803662	TRCN0000003391	pLKO empty vector	0	0	0
				DESI2	chr1:244816351-244872334	TRCN0000003391	pLKO empty vector	27.4813	30.468	0.148844
				COX20	chr1:244998638-245010243	TRCN0000003391	pLKO empty vector	5.44299	6.32218	0.216024
				EFCAB2	chr1:245128505-245288530	TRCN0000003391	pLKO empty vector	6.06127	4.29864	-0.495738
				KIF26B	chr1:245318286-245866428	TRCN0000003391	pLKO empty vector	0.0150499	0.0537849	1.83744
				CNST	chr1:246729638-246831884	TRCN0000003391	pLKO empty vector	11.4008	7.82969	-0.542109
				SCCPDH	chr1:246887377-246931440	TRCN0000003391	pLKO empty vector	108.322	79.2395	-0.451037
				LINC01341	chr1:246952918-246954788	TRCN0000003391	pLKO empty vector	0	0	0
				VN1R5	chr1:247419373-247420447	TRCN0000003391	pLKO empty vector	0	0	0
				NLRP3	chr1:247579457-247612406	TRCN0000003391	pLKO empty vector	0	0	0
				OR2W5	chr1:247654369-247655711	TRCN0000003391	pLKO empty vector	0	0	0
				GCSAML	chr1:247670359-247740992	TRCN0000003391	pLKO empty vector	0	0	0
				OR2G2	chr1:247751661-247752615	TRCN0000003391	pLKO empty vector	0	0	0
				OR2G3	chr1:247768887-247769817	TRCN0000003391	pLKO empty vector	0	0	0
				TRIM58	chr1:248020500-248043438	TRCN0000003391	pLKO empty vector	0.133055	0.0620603	-1.10028
				OR2W3	chr1:248058888-248059833	TRCN0000003391	pLKO empty vector	0	0	0
				OR2T8	chr1:248084319-248085258	TRCN0000003391	pLKO empty vector	0	0	0
				OR2L13	chr1:248100492-248264224	TRCN0000003391	pLKO empty vector	0	0	0
				OR2L8	chr1:248100492-248264224	TRCN0000003391	pLKO empty vector	0	0	0
				OR2AK2	chr1:248100492-248264224	TRCN0000003391	pLKO empty vector	0	0	0
				OR2L1P	chr1:248100492-248264224	TRCN0000003391	pLKO empty vector	0	0	0
				OR2L5	chr1:248100492-248264224	TRCN0000003391	pLKO empty vector	0	0	0
				OR2L2	chr1:248100492-248264224	TRCN0000003391	pLKO empty vector	0	0	0
				OR2L3	chr1:248100492-248264224	TRCN0000003391	pLKO empty vector	0	0	0
				OR2M1P	chr1:248285437-248286082	TRCN0000003391	pLKO empty vector	0	0	0
				OR2M5	chr1:248308449-248309388	TRCN0000003391	pLKO empty vector	0	0	0
				OR2M2	chr1:248343287-248344331	TRCN0000003391	pLKO empty vector	0	0	0
				OR2M3	chr1:248366369-248367308	TRCN0000003391	pLKO empty vector	0	0	0
				OR2M4	chr1:248402230-248403166	TRCN0000003391	pLKO empty vector	0	0	0
				OR14C36	chr1:248512076-248513015	TRCN0000003391	pLKO empty vector	0	0	0
				OR2T4	chr1:248524882-248525929	TRCN0000003391	pLKO empty vector	0	0	0
				OR2T6	chr1:248550909-248551836	TRCN0000003391	pLKO empty vector	0	0	0
				OR2T1	chr1:248569295-248570405	TRCN0000003391	pLKO empty vector	0	0	0
				OR2T2	chr1:248616098-248617073	TRCN0000003391	pLKO empty vector	0	0	0
				OR2T3	chr1:248636651-248637608	TRCN0000003391	pLKO empty vector	0	0	0
				OR2T5	chr1:248651889-248652837	TRCN0000003391	pLKO empty vector	0	0	0
				OR2G6	chr1:248684947-248685898	TRCN0000003391	pLKO empty vector	0	0	0
				MIR3124	chr1:249120575-249120642	TRCN0000003391	pLKO empty vector	0	0	0
				ZNF672	chr1:249132529-249143714	TRCN0000003391	pLKO empty vector	25.7206	22.8057	-0.173532
				PGBD2	chr1:249200441-249213345	TRCN0000003391	pLKO empty vector	3.26031	2.64798	-0.300116
				WASH7P	chr1:11873-29370	TRCN0000003391	pLKO empty vector	0.288331	0.204788	-0.493592
				MIR6859-1	chr1:11873-29370	TRCN0000003391	pLKO empty vector	0	0	0
				FAM138F	chr1:34610-36081	TRCN0000003391	pLKO empty vector	0	0	0
				LOC729737	chr1:134772-140566	TRCN0000003391	pLKO empty vector	1.48477	1.0129	-0.551748
				MIR6723	chr1:567704-567793	TRCN0000003391	pLKO empty vector	29344	25903.3	-0.179927
				OR4F3	chr1:621095-622034	TRCN0000003391	pLKO empty vector	0	0	0
				LOC100133331	chr1:661138-665731	TRCN0000003391	pLKO empty vector	0.626076	0.303861	-1.04293
				LOC100288069	chr1:700244-714068	TRCN0000003391	pLKO empty vector	6.43169	6.08289	-0.0804409
				LINC00115	chr1:761585-762902	TRCN0000003391	pLKO empty vector	1.21623	0.474084	-1.3592
				FAM41C	chr1:803450-812182	TRCN0000003391	pLKO empty vector	1.26312	1.00354	-0.331894
				LOC100130417	chr1:852952-854817	TRCN0000003391	pLKO empty vector	0.960126	1.14607	0.2554
				NOC2L	chr1:861120-894679	TRCN0000003391	pLKO empty vector	136.457	98.0278	-0.477184
				PERM1	chr1:910578-917497	TRCN0000003391	pLKO empty vector	0.536223	0.450275	-0.252029
				HES4	chr1:934341-935552	TRCN0000003391	pLKO empty vector	39.3136	52.8513	0.426909
				RNF223	chr1:1007125-1009687	TRCN0000003391	pLKO empty vector	1.4752	3.84238	1.38109
				C1orf159	chr1:1017197-1051736	TRCN0000003391	pLKO empty vector	10.3737	10.8561	0.065565
				TNFRSF18	chr1:1138887-1142089	TRCN0000003391	pLKO empty vector	0	0	0
				TNFRSF4	chr1:1146705-1149548	TRCN0000003391	pLKO empty vector	0.120466	0	#NAME?
				SDF4	chr1:1152287-1167447	TRCN0000003391	pLKO empty vector	127.016	137.708	0.116606
				FAM132A	chr1:1177825-1182102	TRCN0000003391	pLKO empty vector	0	0.699435	inf
				UBE2J2	chr1:1189291-1209234	TRCN0000003391	pLKO empty vector	60.9683	57.0276	-0.0963969
				ACAP3	chr1:1227763-1243269	TRCN0000003391	pLKO empty vector	13.0249	13.689	0.0717434
				MIR6726	chr1:1227763-1243269	TRCN0000003391	pLKO empty vector	0	0	0
				CPSF3L	chr1:1243993-1260067	TRCN0000003391	pLKO empty vector	29.0872	28.7591	-0.016367
				MIR6727	chr1:1243993-1260067	TRCN0000003391	pLKO empty vector	0	0	0
				DVL1	chr1:1270657-1284492	TRCN0000003391	pLKO empty vector	52.7386	66.7289	0.339452
				MIR6808	chr1:1270657-1284492	TRCN0000003391	pLKO empty vector	0	0	0
				MXRA8	chr1:1288068-1298921	TRCN0000003391	pLKO empty vector	3.43335	6.53758	0.92914
				AURKAIP1	chr1:1309109-1310818	TRCN0000003391	pLKO empty vector	214.015	201.146	-0.0894739
				CCNL2	chr1:1321090-1334718	TRCN0000003391	pLKO empty vector	29.0556	28.002	-0.0532874
				MRPL20	chr1:1334909-1342693	TRCN0000003391	pLKO empty vector	131.72	132.075	0.00387897
				ANKRD65	chr1:1353799-1356824	TRCN0000003391	pLKO empty vector	0	0.16088	inf
				TMEM240	chr1:1470157-1475740	TRCN0000003391	pLKO empty vector	0.286468	0.339702	0.245891
				SSU72	chr1:1477052-1510262	TRCN0000003391	pLKO empty vector	130.482	131.597	0.0122726
				C1orf233	chr1:1533387-1535476	TRCN0000003391	pLKO empty vector	14.7549	18.8151	0.3507
				CDK11A,CDK11B	chr1:1570602-1655859	TRCN0000003391	pLKO empty vector	7.67865	9.50471	0.30779
				SLC35E2B	chr1:1570602-1655859	TRCN0000003391	pLKO empty vector	4.25481	5.25495	0.304581
				SLC35E2	chr1:1656276-1677438	TRCN0000003391	pLKO empty vector	2.31358	1.9358	-0.257197
				NADK	chr1:1682670-1711508	TRCN0000003391	pLKO empty vector	39.1235	44.4977	0.185698
				GNB1	chr1:1716723-1822556	TRCN0000003391	pLKO empty vector	174.392	171.521	-0.0239532
				TMEM52	chr1:1849028-1850740	TRCN0000003391	pLKO empty vector	9.23566	5.22402	-0.822055
				KIAA1751	chr1:1884751-1935276	TRCN0000003391	pLKO empty vector	0.0438046	0	#NAME?
				C1orf86	chr1:1981908-2144159	TRCN0000003391	pLKO empty vector	71.9491	77.2423	0.102414
				MORN1	chr1:2252695-2322993	TRCN0000003391	pLKO empty vector	2.26478	5.96218	1.39647
				LOC100129534	chr1:2252695-2322993	TRCN0000003391	pLKO empty vector	0.271443	0.532842	0.973057
				PEX10	chr1:2323213-2344010	TRCN0000003391	pLKO empty vector	27.5679	31.8228	0.207075
				PANK4	chr1:2439974-2458035	TRCN0000003391	pLKO empty vector	11.2701	11.1992	-0.00910258
				HES5	chr1:2460183-2461684	TRCN0000003391	pLKO empty vector	1.47659	0.197275	-2.90399
				LOC115110	chr1:2481358-2484284	TRCN0000003391	pLKO empty vector	0.0384009	0.0908042	1.24162
				LOC100133445	chr1:2487207-2495267	TRCN0000003391	pLKO empty vector	0	0	0
				MMEL1	chr1:2517898-2564481	TRCN0000003391	pLKO empty vector	1.73253	1.50802	-0.200222
				TTC34	chr1:2572806-2706230	TRCN0000003391	pLKO empty vector	0	0.200606	inf
				LINC00982	chr1:2976180-2984289	TRCN0000003391	pLKO empty vector	0.680868	1.97204	1.53424
				MEGF6	chr1:3404505-3528059	TRCN0000003391	pLKO empty vector	4.24334	11.8384	1.4802
				MIR551A	chr1:3404505-3528059	TRCN0000003391	pLKO empty vector	33.384	0	#NAME?
				WRAP73	chr1:3547330-3566671	TRCN0000003391	pLKO empty vector	31.4672	27.993	-0.168785
				TP73-AS1	chr1:3569128-3663937	TRCN0000003391	pLKO empty vector	12.3245	11.5879	-0.0889153
				LRRC47	chr1:3696783-3713068	TRCN0000003391	pLKO empty vector	65.1403	61.2683	-0.0884114
				CEP104	chr1:3728644-3773797	TRCN0000003391	pLKO empty vector	11.0817	11.4644	0.0489848
				C1orf174	chr1:3805696-3816857	TRCN0000003391	pLKO empty vector	32.7871	35.9889	0.134422
				MIR4689	chr1:5922731-5922801	TRCN0000003391	pLKO empty vector	0	0	0
				NPHP4	chr1:5922867-6161253	TRCN0000003391	pLKO empty vector	3.42585	3.14621	-0.122847
				CHD5	chr1:6161846-6240194	TRCN0000003391	pLKO empty vector	1.01155	0.221236	-2.19291
				RPL22	chr1:6245079-6259679	TRCN0000003391	pLKO empty vector	452.845	471.78	0.059098
				ICMT	chr1:6266188-6296044	TRCN0000003391	pLKO empty vector	77.2414	82.4933	0.0949032
				GPR153	chr1:6307405-6321035	TRCN0000003391	pLKO empty vector	6.54289	7.2396	0.145982
				ACOT7	chr1:6324331-6453826	TRCN0000003391	pLKO empty vector	66.3435	55.2079	-0.265079
				HES2	chr1:6475293-6479979	TRCN0000003391	pLKO empty vector	2.9586	3.15202	0.091361
				MIR4252	chr1:6484847-6521004	TRCN0000003391	pLKO empty vector	0	0	0
				PLEKHG5,TNFRSF25	chr1:6521213-6580121	TRCN0000003391	pLKO empty vector	14.8341	19.4779	0.392916
				NOL9	chr1:6581406-6614658	TRCN0000003391	pLKO empty vector	65.4287	50.2158	-0.381783
				KLHL21	chr1:6650783-6662929	TRCN0000003391	pLKO empty vector	52.2545	47.1193	-0.149237
				DNAJC11	chr1:6684924-6761966	TRCN0000003391	pLKO empty vector	62.3199	54.8826	-0.183343
				UTS2	chr1:7907671-7913551	TRCN0000003391	pLKO empty vector	0	0	0
				TNFRSF9	chr1:7975930-8003225	TRCN0000003391	pLKO empty vector	0.249616	0.454821	0.86559
				ERRFI1	chr1:8071778-8086393	TRCN0000003391	pLKO empty vector	56.9227	46.7372	-0.284432
				RERE	chr1:8412463-8877699	TRCN0000003391	pLKO empty vector	13.0889	7.58715	-0.786716
				ENO1	chr1:8921058-8939943	TRCN0000003391	pLKO empty vector	1632.14	2213.79	0.439753
				MIR6728	chr1:8921058-8939943	TRCN0000003391	pLKO empty vector	0	54.4839	inf
				SLC2A7	chr1:9063358-9086404	TRCN0000003391	pLKO empty vector	0.0998397	0	#NAME?
				SLC2A5	chr1:9097004-9129887	TRCN0000003391	pLKO empty vector	0.952681	0.530377	-0.844975
				GPR157	chr1:9164475-9189229	TRCN0000003391	pLKO empty vector	16.8497	11.3207	-0.573767
				MIR34A	chr1:9211726-9211836	TRCN0000003391	pLKO empty vector	0	0	0
				LOC100506022	chr1:9485152-9489055	TRCN0000003391	pLKO empty vector	0.183492	0.215174	0.229788
				C1orf200	chr1:9711789-9884550	TRCN0000003391	pLKO empty vector	0	0	0
				CLSTN1	chr1:9711789-9884550	TRCN0000003391	pLKO empty vector	64.9247	71.638	0.141958
				CTNNBIP1	chr1:9908333-9970316	TRCN0000003391	pLKO empty vector	6.51754	6.89581	0.0813924
				LZIC	chr1:9989775-10002826	TRCN0000003391	pLKO empty vector	45.3641	52.0454	0.19822
				DFFA	chr1:10520602-10532613	TRCN0000003391	pLKO empty vector	51.4371	41.6355	-0.304994
				CASZ1	chr1:10696665-10856733	TRCN0000003391	pLKO empty vector	3.02184	4.07997	0.433133
				C1orf127	chr1:11006529-11042094	TRCN0000003391	pLKO empty vector	0.0409623	0	#NAME?
				MASP2	chr1:11086579-11107296	TRCN0000003391	pLKO empty vector	1.25843	0.247154	-2.34814
				SRM	chr1:11114648-11120091	TRCN0000003391	pLKO empty vector	312.218	266.713	-0.227268
				EXOSC10	chr1:11126675-11159938	TRCN0000003391	pLKO empty vector	50.6289	53.4532	0.0783156
				MTOR	chr1:11166587-11322608	TRCN0000003391	pLKO empty vector	21.4238	16.8723	-0.34456
				FBXO2	chr1:11708417-11723384	TRCN0000003391	pLKO empty vector	75.9381	106.711	0.490817
				MAD2L2	chr1:11734536-11751678	TRCN0000003391	pLKO empty vector	91.6076	69.9882	-0.388356
				MTHFR	chr1:11822249-11907840	TRCN0000003391	pLKO empty vector	4.31172	5.4802	0.345966
				NPPA	chr1:11822249-11907840	TRCN0000003391	pLKO empty vector	0.152962	0	#NAME?
				NPPB	chr1:11917520-11918992	TRCN0000003391	pLKO empty vector	0	0	0
				KIAA2013	chr1:11979644-11986485	TRCN0000003391	pLKO empty vector	55.2531	65.136	0.2374
				DHRS3	chr1:12627938-12677737	TRCN0000003391	pLKO empty vector	16.2259	12.7372	-0.349244
				MIR6730	chr1:12627938-12677737	TRCN0000003391	pLKO empty vector	0	0	0
				PRAMEF11	chr1:12884617-12891264	TRCN0000003391	pLKO empty vector	0	0	0
				HNRNPCL1,LOC649330	chr1:12907229-12908578	TRCN0000003391	pLKO empty vector	0	0	0
				PRAMEF4	chr1:12939032-12946025	TRCN0000003391	pLKO empty vector	0	0	0
				PRAMEF6,PRAMEF9	chr1:12998301-13007406	TRCN0000003391	pLKO empty vector	0	0	0
				PRAMEF5	chr1:13108513-13117751	TRCN0000003391	pLKO empty vector	0	0	0
				LOC649324	chr1:13161985-13167193	TRCN0000003391	pLKO empty vector	0	0	0
				HNRNPCL2	chr1:13182959-13184326	TRCN0000003391	pLKO empty vector	0	0	0
				LOC391003,PRAMEF19,PRAMEF22	chr1:13328195-13698405	TRCN0000003391	pLKO empty vector	0	0	0
				PRAMEF7	chr1:13328195-13698405	TRCN0000003391	pLKO empty vector	0	0	0
				PRAMEF14	chr1:13328195-13698405	TRCN0000003391	pLKO empty vector	0	0	0
				PRAMEF19	chr1:13328195-13698405	TRCN0000003391	pLKO empty vector	0	0	0
				PRAMEF7	chr1:13328195-13698405	TRCN0000003391	pLKO empty vector	0	0	0
				PRAMEF14	chr1:13328195-13698405	TRCN0000003391	pLKO empty vector	0	0	0
				LRRC38	chr1:13801444-13840242	TRCN0000003391	pLKO empty vector	0.169878	0	#NAME?
				TMEM51-AS1	chr1:14925212-15478960	TRCN0000003391	pLKO empty vector	0.39214	0.459189	0.227718
				C1orf195	chr1:15479027-15546974	TRCN0000003391	pLKO empty vector	0.801424	0	#NAME?
				CASP9	chr1:15817895-15851285	TRCN0000003391	pLKO empty vector	30.2814	16.226	-0.900118
				AGMAT	chr1:15853307-15911605	TRCN0000003391	pLKO empty vector	15.359	9.95285	-0.625901
				UQCRHL	chr1:16133656-16134194	TRCN0000003391	pLKO empty vector	0	0	0
				FLJ37453	chr1:16160709-16266950	TRCN0000003391	pLKO empty vector	2.02862	2.61368	0.365579
				ZBTB17	chr1:16268363-16302627	TRCN0000003391	pLKO empty vector	4.20485	4.69144	0.157978
				HSPB7	chr1:16340522-16345285	TRCN0000003391	pLKO empty vector	0.230033	0.317732	0.465966
				FAM131C	chr1:16384263-16400127	TRCN0000003391	pLKO empty vector	8.79621	4.30023	-1.03247
				EPHA2	chr1:16450831-16482582	TRCN0000003391	pLKO empty vector	86.8033	64.0107	-0.439435
				ARHGEF19	chr1:16524598-16539104	TRCN0000003391	pLKO empty vector	8.24243	11.7693	0.513889
				RSG1	chr1:16558181-16563659	TRCN0000003391	pLKO empty vector	3.39841	2.74131	-0.309995
				FBXO42	chr1:16576558-16678948	TRCN0000003391	pLKO empty vector	10.6458	12.8032	0.266226
				SPATA21	chr1:16725137-16763919	TRCN0000003391	pLKO empty vector	0.0982594	0.0578934	-0.763197
				CROCCP3	chr1:16793930-16819196	TRCN0000003391	pLKO empty vector	0.688451	0.507114	-0.441043
				NBPF1	chr1:16888921-16940100	TRCN0000003391	pLKO empty vector	5.35044	6.85335	0.357151
				CROCCP2	chr1:16944750-16957401	TRCN0000003391	pLKO empty vector	5.53766	5.64831	0.0285436
				ESPNP	chr1:17017712-17046652	TRCN0000003391	pLKO empty vector	0.145992	0	#NAME?
				FAM231A	chr1:17060446-17060956	TRCN0000003391	pLKO empty vector	0	0	0
				MST1L	chr1:17081128-17090975	TRCN0000003391	pLKO empty vector	0.0823926	0.0956844	0.215769
				MIR3675	chr1:17185443-17185516	TRCN0000003391	pLKO empty vector	0	0	0
				MFAP2	chr1:17300998-17308081	TRCN0000003391	pLKO empty vector	8.72112	10.864	0.316975
				ATP13A2	chr1:17312452-17338467	TRCN0000003391	pLKO empty vector	11.2105	12.3013	0.13396
				SDHB	chr1:17345224-17380665	TRCN0000003391	pLKO empty vector	98.4039	77.2984	-0.348278
				PADI2	chr1:17393255-17445948	TRCN0000003391	pLKO empty vector	0	0.369232	inf
				RCC2	chr1:17733250-17766250	TRCN0000003391	pLKO empty vector	87.6866	141.313	0.688467
				TAS1R2	chr1:19166092-19186155	TRCN0000003391	pLKO empty vector	0	0	0
				ALDH4A1	chr1:19197923-19229293	TRCN0000003391	pLKO empty vector	6.92632	6.52358	-0.0864243
				MIR4695	chr1:19197923-19229293	TRCN0000003391	pLKO empty vector	0	0	0
				IFFO2	chr1:19230773-19282826	TRCN0000003391	pLKO empty vector	7.29825	10.1277	0.472685
				UBR4	chr1:19400999-19536746	TRCN0000003391	pLKO empty vector	27.1608	20.4443	-0.409825
				EMC1	chr1:19542157-19578053	TRCN0000003391	pLKO empty vector	23.2774	21.5133	-0.113704
				AKR7L	chr1:19592475-19600568	TRCN0000003391	pLKO empty vector	0.289892	0.251486	-0.205036
				AKR7A3	chr1:19609056-19615280	TRCN0000003391	pLKO empty vector	0.407886	0.120581	-1.75816
				LOC100506730	chr1:19619740-19622230	TRCN0000003391	pLKO empty vector	1.99672	3.01614	0.595071
				AKR7A2	chr1:19629201-19638640	TRCN0000003391	pLKO empty vector	19.4334	19.1888	-0.0182728
				CAPZB	chr1:19665266-19812135	TRCN0000003391	pLKO empty vector	101.326	96.065	-0.0769229
				TMCO4	chr1:20008705-20126410	TRCN0000003391	pLKO empty vector	4.32974	6.27208	0.534666
				RNF186	chr1:20140521-20141771	TRCN0000003391	pLKO empty vector	0	0	0
				PLA2G2E	chr1:20246799-20250110	TRCN0000003391	pLKO empty vector	0	0	0
				PLA2G2A	chr1:20301923-20306932	TRCN0000003391	pLKO empty vector	0	0	0
				PLA2G2D	chr1:20439142-20446059	TRCN0000003391	pLKO empty vector	0	0	0
				PLA2G2C	chr1:20490483-20501687	TRCN0000003391	pLKO empty vector	0	0	0
				UBXN10-AS1	chr1:20510735-20519942	TRCN0000003391	pLKO empty vector	0	0.473611	inf
				LINC01141	chr1:20686293-20755287	TRCN0000003391	pLKO empty vector	0	0	0
				CAMK2N1	chr1:20808883-20812728	TRCN0000003391	pLKO empty vector	44.4371	49.6326	0.159523
				MUL1	chr1:20825940-20834674	TRCN0000003391	pLKO empty vector	20.9792	24.4895	0.223204
				DDOST	chr1:20959947-20988037	TRCN0000003391	pLKO empty vector	119.294	105.292	-0.180133
				KIF17	chr1:20990506-21044510	TRCN0000003391	pLKO empty vector	0.470217	0.371517	-0.339896
				SH2D5	chr1:21046224-21059133	TRCN0000003391	pLKO empty vector	0	0	0
				HP1BP3	chr1:21069170-21113181	TRCN0000003391	pLKO empty vector	28.7764	39.0435	0.440196
				EIF4G3	chr1:21132784-21503381	TRCN0000003391	pLKO empty vector	34.4975	30.0231	-0.200421
				ECE1	chr1:21543739-21672034	TRCN0000003391	pLKO empty vector	20.0671	20.9132	0.0595846
				RAP1GAP	chr1:21922707-21995856	TRCN0000003391	pLKO empty vector	3.93231	4.73223	0.267141
				USP48	chr1:22004791-22109688	TRCN0000003391	pLKO empty vector	19.1334	20.8226	0.122061
				HSPG2	chr1:22138757-22263790	TRCN0000003391	pLKO empty vector	24.413	27.6811	0.181254
				LOC101928043	chr1:22350486-22357717	TRCN0000003391	pLKO empty vector	0.590406	0	#NAME?
				WNT4	chr1:22443797-22469519	TRCN0000003391	pLKO empty vector	0.145164	0.0854056	-0.765284
				MIR6127	chr1:22959750-22959859	TRCN0000003391	pLKO empty vector	0	0	0
				MIR4253	chr1:23037330-23241823	TRCN0000003391	pLKO empty vector	0	0	0
				LACTBL1	chr1:23279535-23291923	TRCN0000003391	pLKO empty vector	0	0	0
				C1orf234	chr1:23337326-23342343	TRCN0000003391	pLKO empty vector	0	0	0
				LUZP1	chr1:23410515-23495351	TRCN0000003391	pLKO empty vector	15.5711	14.6531	-0.0876704
				HTR1D	chr1:23518387-23521222	TRCN0000003391	pLKO empty vector	4.09941	5.23304	0.352232
				LINC01355	chr1:23607801-23612011	TRCN0000003391	pLKO empty vector	0.730227	0.369964	-0.980961
				HNRNPR	chr1:23636275-23670853	TRCN0000003391	pLKO empty vector	137.701	134.518	-0.0337406
				ZNF436	chr1:23685940-23698330	TRCN0000003391	pLKO empty vector	3.93398	4.23367	0.105919
				TCEA3	chr1:23707554-23751261	TRCN0000003391	pLKO empty vector	7.78626	9.95798	0.354921
				ASAP3	chr1:23755055-23810750	TRCN0000003391	pLKO empty vector	2.35904	1.60661	-0.554181
				E2F2	chr1:23832919-23857712	TRCN0000003391	pLKO empty vector	9.82317	7.80766	-0.331298
				ID3	chr1:23884420-23886285	TRCN0000003391	pLKO empty vector	305.951	63.603	-2.26613
				TCEB3-AS1	chr1:24069855-24104787	TRCN0000003391	pLKO empty vector	19.4836	17.991	-0.114981
				GALE	chr1:24122088-24127294	TRCN0000003391	pLKO empty vector	31.5239	35.5055	0.171596
				HMGCL	chr1:24128366-24151949	TRCN0000003391	pLKO empty vector	7.48705	10.3163	0.462453
				FUCA1	chr1:24171571-24194859	TRCN0000003391	pLKO empty vector	30.106	30.2716	0.00791565
				CNR2	chr1:24200459-24239817	TRCN0000003391	pLKO empty vector	0	0	0
				SRSF10	chr1:24292936-24306953	TRCN0000003391	pLKO empty vector	1.95058	1.68867	-0.208021
				MYOM3	chr1:24382530-24438665	TRCN0000003391	pLKO empty vector	0.0139234	0	#NAME?
				IL22RA1	chr1:24446260-24469775	TRCN0000003391	pLKO empty vector	0.998382	0.760091	-0.39342
				IFNLR1	chr1:24480646-24513765	TRCN0000003391	pLKO empty vector	2.77903	1.81596	-0.613851
				STPG1	chr1:24645811-24741587	TRCN0000003391	pLKO empty vector	0.564903	1.18846	1.07302
				RCAN3AS	chr1:24822822-24863510	TRCN0000003391	pLKO empty vector	0.534343	0	#NAME?
				LOC100506985	chr1:24865763-24882515	TRCN0000003391	pLKO empty vector	1.87281	2.8371	0.599207
				RUNX3	chr1:25226001-25291501	TRCN0000003391	pLKO empty vector	20.2091	23.2382	0.201494
				MIR6731	chr1:25226001-25291501	TRCN0000003391	pLKO empty vector	0	0	0
				SYF2	chr1:25548766-25559013	TRCN0000003391	pLKO empty vector	13.9639	14.2515	0.0294187
				RSRP1	chr1:25568739-25573985	TRCN0000003391	pLKO empty vector	10.7094	6.29833	-0.765833
				RHCE	chr1:25664788-25747363	TRCN0000003391	pLKO empty vector	0.74422	0.865923	0.21851
				LOC646471	chr1:26146396-26185949	TRCN0000003391	pLKO empty vector	1.65673	0.92319	-0.84364
				AUNIP	chr1:26146396-26185949	TRCN0000003391	pLKO empty vector	20.9032	19.6715	-0.0876155
				PAQR7	chr1:26187974-26197744	TRCN0000003391	pLKO empty vector	20.2598	35.6389	0.814832
				STMN1	chr1:26210676-26233368	TRCN0000003391	pLKO empty vector	196.817	200.123	0.024032
				PAFAH2	chr1:26286257-26324648	TRCN0000003391	pLKO empty vector	5.64816	5.45023	-0.0514629
				SLC30A2	chr1:26364513-26372604	TRCN0000003391	pLKO empty vector	0	0.0575777	inf
				TRIM63	chr1:26377795-26394125	TRCN0000003391	pLKO empty vector	0	0	0
				UBXN11	chr1:26608772-26647014	TRCN0000003391	pLKO empty vector	4.7571	5.91667	0.314701
				AIM1L	chr1:26648349-26680621	TRCN0000003391	pLKO empty vector	0.860026	3.66462	2.09121
				ZNF683	chr1:26688124-26699266	TRCN0000003391	pLKO empty vector	0	0	0
				GPN2	chr1:27205872-27216869	TRCN0000003391	pLKO empty vector	17.9852	17.9584	-0.00214816
				GPATCH3	chr1:27216978-27226962	TRCN0000003391	pLKO empty vector	5.60977	5.09652	-0.138428
				NR0B2	chr1:27237974-27240567	TRCN0000003391	pLKO empty vector	0.119182	0	#NAME?
				KDF1	chr1:27276046-27286901	TRCN0000003391	pLKO empty vector	0.137027	0	#NAME?
				FAM46B	chr1:27331510-27339333	TRCN0000003391	pLKO empty vector	3.34681	3.9365	0.234125
				SLC9A1	chr1:27425299-27481621	TRCN0000003391	pLKO empty vector	6.73111	9.59219	0.511016
				MAP3K6	chr1:27681669-27693337	TRCN0000003391	pLKO empty vector	5.43501	6.8642	0.33681
				FCN3	chr1:27695600-27701315	TRCN0000003391	pLKO empty vector	0	0	0
				CD164L2	chr1:27705589-27709823	TRCN0000003391	pLKO empty vector	0	0	0
				WASF2	chr1:27730733-27816678	TRCN0000003391	pLKO empty vector	25.5654	27.0834	0.083215
				AHDC1	chr1:27860755-27930143	TRCN0000003391	pLKO empty vector	8.41221	8.41719	0.00085453
				FGR	chr1:27938800-27961727	TRCN0000003391	pLKO empty vector	0	0	0
				IFI6	chr1:27992571-27998724	TRCN0000003391	pLKO empty vector	33.8468	40.9916	0.276309
				RPA2	chr1:28218035-28241308	TRCN0000003391	pLKO empty vector	53.0971	54.4649	0.036694
				EYA3	chr1:28296854-28415148	TRCN0000003391	pLKO empty vector	20.0852	17.2815	-0.216906
				PTAFR	chr1:28473676-28520447	TRCN0000003391	pLKO empty vector	0.0856552	0.100534	0.231076
				DNAJC8	chr1:28526789-28559542	TRCN0000003391	pLKO empty vector	84.1643	72.3474	-0.218267
				SNHG12	chr1:28879528-28908366	TRCN0000003391	pLKO empty vector	47.2602	25.2181	-0.906164
				SNORD99	chr1:28879528-28908366	TRCN0000003391	pLKO empty vector	57.4845	0	#NAME?
				SNORA61	chr1:28879528-28908366	TRCN0000003391	pLKO empty vector	350.007	401.774	0.199002
				SNORA44	chr1:28879528-28908366	TRCN0000003391	pLKO empty vector	141.401	65.8417	-1.10272
				SNORA16A	chr1:28879528-28908366	TRCN0000003391	pLKO empty vector	176.144	225.856	0.358649
				TAF12	chr1:28929608-28969604	TRCN0000003391	pLKO empty vector	20.1414	22.1835	0.139321
				TMEM200B	chr1:29213602-29450421	TRCN0000003391	pLKO empty vector	3.42218	3.5783	0.064357
				SRSF4	chr1:29474249-29508637	TRCN0000003391	pLKO empty vector	30.9588	36.8393	0.250896
				MECR	chr1:29519168-29557470	TRCN0000003391	pLKO empty vector	5.34719	6.25116	0.225343
				LOC101928460	chr1:29656131-29676626	TRCN0000003391	pLKO empty vector	0.0435985	0	#NAME?
				LOC101929406	chr1:30486798-30510459	TRCN0000003391	pLKO empty vector	0	0	0
				MATN1	chr1:31184123-31199593	TRCN0000003391	pLKO empty vector	0.0281888	0.0328703	0.221663
				LAPTM5	chr1:31205314-31230683	TRCN0000003391	pLKO empty vector	0.186916	0.0726324	-1.36371
				MIR4420	chr1:31205314-31230683	TRCN0000003391	pLKO empty vector	0	0	0
				SDC3	chr1:31342312-31381480	TRCN0000003391	pLKO empty vector	8.14827	10.4425	0.357902
				PUM1	chr1:31404352-31538564	TRCN0000003391	pLKO empty vector	34.1132	31.1572	-0.130762
				SNORD103A	chr1:31404352-31538564	TRCN0000003391	pLKO empty vector	0	0	0
				SNORD103A	chr1:31404352-31538564	TRCN0000003391	pLKO empty vector	0	0	0
				SNORD85	chr1:31404352-31538564	TRCN0000003391	pLKO empty vector	0	0	0
				NKAIN1	chr1:31652591-31712734	TRCN0000003391	pLKO empty vector	4.25063	3.42392	-0.312026
				SNRNP40	chr1:31732414-31769644	TRCN0000003391	pLKO empty vector	65.6525	52.8137	-0.313938
				FABP3	chr1:31838099-31845923	TRCN0000003391	pLKO empty vector	25.4596	19.4769	-0.386445
				PEF1	chr1:32095462-32110838	TRCN0000003391	pLKO empty vector	26.2195	21.1834	-0.307708
				COL16A1	chr1:32117847-32169768	TRCN0000003391	pLKO empty vector	0.460154	0.155917	-1.56134
				BAI2	chr1:32192717-32229648	TRCN0000003391	pLKO empty vector	7.7807	4.85574	-0.680209
				MIR4254	chr1:32192717-32229648	TRCN0000003391	pLKO empty vector	0	0	0
				SPOCD1	chr1:32256022-32281652	TRCN0000003391	pLKO empty vector	0.255132	0.554482	1.1199
				PTP4A2	chr1:32372021-32403988	TRCN0000003391	pLKO empty vector	151.973	207.009	0.445873
				TMEM234	chr1:32681797-32687926	TRCN0000003391	pLKO empty vector	3.25417	6.93349	1.09129
				MTMR9LP	chr1:32697260-32707311	TRCN0000003391	pLKO empty vector	0.879988	1.39795	0.667757
				MARCKSL1	chr1:32799429-32801840	TRCN0000003391	pLKO empty vector	108.775	84.2932	-0.367853
				FAM229A	chr1:32826870-32827844	TRCN0000003391	pLKO empty vector	0.334446	0.809463	1.27519
				BSDC1	chr1:32830704-32860062	TRCN0000003391	pLKO empty vector	7.33373	5.82896	-0.331309
				ZBTB8OS	chr1:33087306-33116185	TRCN0000003391	pLKO empty vector	24.5265	24.9614	0.0253577
				SYNC	chr1:33116748-33168361	TRCN0000003391	pLKO empty vector	23.1459	22.2251	-0.0585645
				YARS	chr1:33240839-33324480	TRCN0000003391	pLKO empty vector	60.6182	56.39	-0.104311
				FNDC5	chr1:33327868-33338093	TRCN0000003391	pLKO empty vector	0.0332138	0	#NAME?
				TMEM54	chr1:33352097-33366953	TRCN0000003391	pLKO empty vector	40.3528	36.2016	-0.156614
				RNF19B	chr1:33402049-33430286	TRCN0000003391	pLKO empty vector	18.8957	11.3808	-0.731457
				AK2	chr1:33473540-33502512	TRCN0000003391	pLKO empty vector	108.048	96.3082	-0.16594
				TRIM62	chr1:33611002-33647671	TRCN0000003391	pLKO empty vector	2.48989	2.99606	0.266987
				A3GALT2	chr1:33772366-33786699	TRCN0000003391	pLKO empty vector	0	0	0
				PHC2	chr1:33789223-33841194	TRCN0000003391	pLKO empty vector	26.7367	37.1108	0.473021
				CSMD2	chr1:33979598-34631443	TRCN0000003391	pLKO empty vector	0	0.00934373	inf
				SMIM12	chr1:35315962-35325417	TRCN0000003391	pLKO empty vector	7.53679	8.80432	0.224261
				DLGAP3	chr1:35331036-35370984	TRCN0000003391	pLKO empty vector	0	0	0
				LOC653160	chr1:35441299-35444307	TRCN0000003391	pLKO empty vector	0.204796	0	#NAME?
				ZMYM6NB	chr1:35447126-35450948	TRCN0000003391	pLKO empty vector	3.58103	3.03059	-0.240774
				ZMYM6	chr1:35451766-35497569	TRCN0000003391	pLKO empty vector	4.33925	5.38938	0.312673
				SFPQ	chr1:35649200-35658743	TRCN0000003391	pLKO empty vector	361.392	328.85	-0.136133
				KIAA0319L	chr1:35899090-36023037	TRCN0000003391	pLKO empty vector	6.83705	6.7505	-0.0183804
				PSMB2	chr1:36065142-36107445	TRCN0000003391	pLKO empty vector	76.5612	64.9854	-0.236498
				C1orf216	chr1:36179476-36184790	TRCN0000003391	pLKO empty vector	5.25254	5.99706	0.191242
				CLSPN	chr1:36197712-36235551	TRCN0000003391	pLKO empty vector	17.6375	18.2034	0.0455599
				COL8A2	chr1:36560843-36565850	TRCN0000003391	pLKO empty vector	1.09419	1.01993	-0.101399
				TRAPPC3	chr1:36602169-36646451	TRCN0000003391	pLKO empty vector	56.2087	56.7485	0.0137893
				EVA1B	chr1:36787631-36789755	TRCN0000003391	pLKO empty vector	0.170933	0.206124	0.270083
				STK40	chr1:36805219-36851528	TRCN0000003391	pLKO empty vector	5.90867	3.65913	-0.691333
				LSM10	chr1:36859030-36863493	TRCN0000003391	pLKO empty vector	31.6547	27.1351	-0.222262
				OSCP1	chr1:36883506-36916086	TRCN0000003391	pLKO empty vector	1.82475	3.96596	1.11997
				MRPS15	chr1:36921361-36930040	TRCN0000003391	pLKO empty vector	140.912	117.423	-0.26308
				CSF3R	chr1:36931643-36948915	TRCN0000003391	pLKO empty vector	0	0	0
				GRIK3	chr1:37261127-37499844	TRCN0000003391	pLKO empty vector	0	0	0
				LINC01137	chr1:37920479-37940044	TRCN0000003391	pLKO empty vector	1.40034	0.875138	-0.678193
				MEAF6	chr1:37955560-37980420	TRCN0000003391	pLKO empty vector	11.3845	11.3547	-0.00378176
				MIR5581	chr1:37955560-37980420	TRCN0000003391	pLKO empty vector	0	0	0
				SNIP1	chr1:38000049-38019945	TRCN0000003391	pLKO empty vector	8.94732	8.08531	-0.146152
				GNL2	chr1:38022519-38061586	TRCN0000003391	pLKO empty vector	57.6714	46.2101	-0.319649
				RSPO1	chr1:38076950-38100595	TRCN0000003391	pLKO empty vector	0	0	0
				C1orf109	chr1:38147241-38156192	TRCN0000003391	pLKO empty vector	29.6669	28.0303	-0.0818673
				EPHA10	chr1:38181645-38230824	TRCN0000003391	pLKO empty vector	1.25005	1.0257	-0.285375
				YRDC	chr1:38268613-38275126	TRCN0000003391	pLKO empty vector	41.4603	32.0842	-0.369866
				MTF1	chr1:38275238-38325292	TRCN0000003391	pLKO empty vector	7.10385	6.39921	-0.150706
				INPP5B	chr1:38326368-38412729	TRCN0000003391	pLKO empty vector	3.76079	2.31329	-0.701087
				SF3A3	chr1:38422651-38455761	TRCN0000003391	pLKO empty vector	59.7408	46.8016	-0.352159
				FHL3	chr1:38462441-38471187	TRCN0000003391	pLKO empty vector	12.3321	13.135	0.0910063
				POU3F1	chr1:38509522-38512450	TRCN0000003391	pLKO empty vector	0.275326	0.0831895	-1.72666
				LINC01343	chr1:38674705-38680439	TRCN0000003391	pLKO empty vector	0	0	0
				RRAGC	chr1:39303868-39325495	TRCN0000003391	pLKO empty vector	10.7187	9.73936	-0.138229
				GJA9,MYCBP	chr1:39328161-39347298	TRCN0000003391	pLKO empty vector	18.3116	15.2396	-0.264938
				RHBDL2	chr1:39351478-39407456	TRCN0000003391	pLKO empty vector	1.06655	0.741446	-0.524533
				PPIEL	chr1:39957317-40025370	TRCN0000003391	pLKO empty vector	0.758088	0.443195	-0.774423
				PABPC4	chr1:40026484-40042521	TRCN0000003391	pLKO empty vector	251.898	239.457	-0.0730754
				SNORA55	chr1:40026484-40042521	TRCN0000003391	pLKO empty vector	29.0291	16.7906	-0.789846
				HEYL	chr1:40089102-40105348	TRCN0000003391	pLKO empty vector	0.960771	0.566899	-0.761101
				NT5C1A	chr1:40124792-40137710	TRCN0000003391	pLKO empty vector	0.67458	0.131197	-2.36226
				HPCAL4	chr1:40144319-40157382	TRCN0000003391	pLKO empty vector	1.5705	0.493027	-1.67149
				BMP8B	chr1:40204516-40254533	TRCN0000003391	pLKO empty vector	2.53235	4.48137	0.823465
				OXCT2	chr1:40204516-40254533	TRCN0000003391	pLKO empty vector	1.28101	0.61695	-1.05406
				TRIT1	chr1:40306705-40349177	TRCN0000003391	pLKO empty vector	16.3559	13.4824	-0.27873
				MYCL	chr1:40361095-40367687	TRCN0000003391	pLKO empty vector	1.50574	1.26325	-0.253338
				PPT1	chr1:40538381-40563142	TRCN0000003391	pLKO empty vector	97.0877	99.8228	0.04008
				COL9A2	chr1:40766162-40782939	TRCN0000003391	pLKO empty vector	0.172759	0.123417	-0.485213
				RIMS3	chr1:41086351-41131324	TRCN0000003391	pLKO empty vector	1.8821	0.755339	-1.31714
				NFYC-AS1	chr1:41154751-41237275	TRCN0000003391	pLKO empty vector	0.911824	0.530674	-0.780929
				CITED4	chr1:41326727-41328018	TRCN0000003391	pLKO empty vector	20.2482	21.6917	0.0993488
				SLFNL1	chr1:41480261-41707815	TRCN0000003391	pLKO empty vector	0.621628	0.503507	-0.304038
				SCMH1	chr1:41480261-41707815	TRCN0000003391	pLKO empty vector	6.2797	7.01974	0.160722
				EDN2	chr1:41944445-41950344	TRCN0000003391	pLKO empty vector	0.105754	1.01099	3.25698
				HIVEP3	chr1:41972035-42501596	TRCN0000003391	pLKO empty vector	1.24436	1.02036	-0.286316
				GUCA2A	chr1:42628361-42630395	TRCN0000003391	pLKO empty vector	0	0	0
				FOXJ3	chr1:42642209-42801548	TRCN0000003391	pLKO empty vector	22.201	20.6504	-0.104451
				ZMYND12	chr1:42896000-42921938	TRCN0000003391	pLKO empty vector	0.226051	0.700607	1.63196
				CLDN19	chr1:43198763-43205925	TRCN0000003391	pLKO empty vector	0	0.0493149	inf
				LEPRE1	chr1:43212005-43232755	TRCN0000003391	pLKO empty vector	19.208	18.3257	-0.0678385
				CCDC23	chr1:43272722-43310660	TRCN0000003391	pLKO empty vector	2.29827	5.42601	1.23934
				SLC2A1	chr1:43391045-43449029	TRCN0000003391	pLKO empty vector	64.7072	171.605	1.40709
				EBNA1BP2	chr1:43629844-43720029	TRCN0000003391	pLKO empty vector	122.112	98.7415	-0.306473
				MIR6733	chr1:43629844-43720029	TRCN0000003391	pLKO empty vector	0	0	0
				C1orf210	chr1:43747556-43751288	TRCN0000003391	pLKO empty vector	0	0	0
				ELOVL1	chr1:43829067-43833745	TRCN0000003391	pLKO empty vector	80.3025	96.707	0.268175
				MIR6734	chr1:43829067-43833745	TRCN0000003391	pLKO empty vector	0	0	0
				MED8	chr1:43849578-43855483	TRCN0000003391	pLKO empty vector	30.9079	28.9612	-0.0938567
				HYI	chr1:43855555-43919918	TRCN0000003391	pLKO empty vector	7.95853	10.9589	0.461525
				KDM4A-AS1	chr1:44115796-44173012	TRCN0000003391	pLKO empty vector	2.21829	1.44758	-0.6158
				SLC6A9	chr1:44457279-44497164	TRCN0000003391	pLKO empty vector	22.7669	39.8471	0.80754
				ERI3	chr1:44686741-44820939	TRCN0000003391	pLKO empty vector	29.4295	25.0734	-0.231102
				ERI3-IT1	chr1:44686741-44820939	TRCN0000003391	pLKO empty vector	0.651838	0.761575	0.224473
				TMEM53	chr1:45119500-45140099	TRCN0000003391	pLKO empty vector	2.01784	1.38656	-0.541296
				BEST4	chr1:45249256-45253426	TRCN0000003391	pLKO empty vector	0.132501	0.313975	1.24465
				TCTEX1D4	chr1:45266035-45272957	TRCN0000003391	pLKO empty vector	0.657263	0.316707	-1.05332
				PTCH2	chr1:45285515-45308616	TRCN0000003391	pLKO empty vector	0.39149	0.380401	-0.0414548
				EIF2B3	chr1:45316193-45452394	TRCN0000003391	pLKO empty vector	19.7619	14.8553	-0.411744
				HECTD3	chr1:45468219-45477027	TRCN0000003391	pLKO empty vector	13.0398	14.1464	0.117511
				ZSWIM5	chr1:45482075-45672250	TRCN0000003391	pLKO empty vector	2.4436	2.27956	-0.100258
				MUTYH	chr1:45794913-45956840	TRCN0000003391	pLKO empty vector	3.67721	4.42184	0.266036
				TESK2	chr1:45794913-45956840	TRCN0000003391	pLKO empty vector	2.6797	2.10204	-0.350278
				CCDC163P	chr1:45959597-45965751	TRCN0000003391	pLKO empty vector	3.52705	2.64819	-0.413454
				PRDX1	chr1:45965855-45988562	TRCN0000003391	pLKO empty vector	1205.43	1127.46	-0.0964789
				CCDC17	chr1:46085715-46089731	TRCN0000003391	pLKO empty vector	0.171274	0.272959	0.672377
				GPBP1L1	chr1:46092975-46152302	TRCN0000003391	pLKO empty vector	36.0437	33.6886	-0.0974867
				RPS15AP10	chr1:46092975-46152302	TRCN0000003391	pLKO empty vector	1.40202	1.0193	-0.459931
				IPP	chr1:46153846-46216485	TRCN0000003391	pLKO empty vector	2.84968	4.13923	0.538562
				PIK3R3	chr1:46505811-46598708	TRCN0000003391	pLKO empty vector	18.1028	16.8427	-0.104094
				POMGNT1	chr1:46654352-46686928	TRCN0000003391	pLKO empty vector	17.6922	14.451	-0.291951
				LRRC41	chr1:46713366-46769038	TRCN0000003391	pLKO empty vector	47.8251	44.1817	-0.114319
				KNCN	chr1:47004367-47069966	TRCN0000003391	pLKO empty vector	0	0	0
				MKNK1	chr1:47004367-47069966	TRCN0000003391	pLKO empty vector	10.9341	11.8184	0.112195
				MOB3C	chr1:47073386-47082563	TRCN0000003391	pLKO empty vector	3.32963	3.5029	0.0731849
				ATPAF1	chr1:47100710-47134099	TRCN0000003391	pLKO empty vector	27.4984	28.7005	0.0617321
				EFCAB14	chr1:47139707-47184736	TRCN0000003391	pLKO empty vector	29.7133	31.7247	0.0945006
				CYP4Z2P	chr1:47308766-47366147	TRCN0000003391	pLKO empty vector	0	0	0
				CYP4A11	chr1:47394845-47407156	TRCN0000003391	pLKO empty vector	0	0.0499528	inf
				PDZK1IP1	chr1:47649260-47655771	TRCN0000003391	pLKO empty vector	2.55159	7.57145	1.56917
				TAL1	chr1:47681961-47698007	TRCN0000003391	pLKO empty vector	0	0	0
				STIL	chr1:47715810-47779819	TRCN0000003391	pLKO empty vector	20.9005	18.4641	-0.178814
				FOXD2-AS1	chr1:47897806-47900313	TRCN0000003391	pLKO empty vector	1.15728	0.759601	-0.607421
				TRABD2B	chr1:48226199-48462562	TRCN0000003391	pLKO empty vector	0.421967	0.280512	-0.589067
				SKINTL	chr1:48567386-48648100	TRCN0000003391	pLKO empty vector	0	0	0
				SPATA6	chr1:48761043-48937880	TRCN0000003391	pLKO empty vector	0.442908	0.348237	-0.346938
				AGBL4	chr1:48998526-50489626	TRCN0000003391	pLKO empty vector	0	0	0
				BEND5	chr1:48998526-50489626	TRCN0000003391	pLKO empty vector	0	0	0
				AGBL4-IT1	chr1:48998526-50489626	TRCN0000003391	pLKO empty vector	0	0	0
				DMRTA2	chr1:50883222-50889119	TRCN0000003391	pLKO empty vector	0.939205	0.259841	-1.85381
				FAF1	chr1:50906934-51425936	TRCN0000003391	pLKO empty vector	37.8889	35.4631	-0.0954569
				TTC39A	chr1:51752929-51810785	TRCN0000003391	pLKO empty vector	3.1017	2.55783	-0.278138
				EPS15	chr1:51819934-51984995	TRCN0000003391	pLKO empty vector	15.9241	15.863	-0.00555176
				NRD1	chr1:52082545-52344609	TRCN0000003391	pLKO empty vector	62.4611	52.6011	-0.247866
				RAB3B	chr1:52373627-52456436	TRCN0000003391	pLKO empty vector	3.47177	3.01315	-0.204397
				KTI12,TXNDC12	chr1:52485803-52521843	TRCN0000003391	pLKO empty vector	51.2904	45.8213	-0.16267
				CC2D1B	chr1:52816264-52831877	TRCN0000003391	pLKO empty vector	9.004	10.2908	0.192718
				ORC1	chr1:52838500-52870143	TRCN0000003391	pLKO empty vector	34.44	29.4053	-0.228011
				ZCCHC11	chr1:52888947-53018762	TRCN0000003391	pLKO empty vector	19.0481	15.7049	-0.278428
				COA7	chr1:53152013-53164038	TRCN0000003391	pLKO empty vector	71.0372	51.5376	-0.462948
				ECHDC2	chr1:53361581-53387446	TRCN0000003391	pLKO empty vector	2.47311	2.45795	-0.00887182
				SLC1A7	chr1:53552850-53608304	TRCN0000003391	pLKO empty vector	0	0	0
				C1orf123	chr1:53662100-53686289	TRCN0000003391	pLKO empty vector	15.3766	21.288	0.469297
				MAGOH	chr1:53692563-53793821	TRCN0000003391	pLKO empty vector	98.4114	76.0293	-0.372271
				LRP8	chr1:53692563-53793821	TRCN0000003391	pLKO empty vector	32.002	30.7696	-0.0566579
				SLC25A3P1	chr1:53904042-53905693	TRCN0000003391	pLKO empty vector	0	0	0
				GLIS1	chr1:53971905-54199877	TRCN0000003391	pLKO empty vector	0.20603	0.124166	-0.730581
				NDC1	chr1:54231133-54304225	TRCN0000003391	pLKO empty vector	102.159	84.6314	-0.271553
				YIPF1	chr1:54317391-54355487	TRCN0000003391	pLKO empty vector	10.8951	10.9063	0.00147815
				HSPB11	chr1:54387233-54411288	TRCN0000003391	pLKO empty vector	72.2468	63.1123	-0.195011
				LDLRAD1	chr1:54472970-54483859	TRCN0000003391	pLKO empty vector	0	0	0
				TMEM59	chr1:54497348-54519111	TRCN0000003391	pLKO empty vector	111.199	132.558	0.253487
				CDCP2	chr1:54604667-54618679	TRCN0000003391	pLKO empty vector	0	0	0
				CYB5RL	chr1:54638026-54665746	TRCN0000003391	pLKO empty vector	2.93657	3.24236	0.142913
				SSBP3	chr1:54691103-54872068	TRCN0000003391	pLKO empty vector	38.0681	36.7899	-0.0492738
				FAM151A	chr1:55013806-55100417	TRCN0000003391	pLKO empty vector	0.55875	0.65974	0.239693
				PARS2	chr1:55222570-55230226	TRCN0000003391	pLKO empty vector	6.29746	5.89637	-0.0949436
				TTC22	chr1:55246751-55266941	TRCN0000003391	pLKO empty vector	0	0.0914198	inf
				DHCR24	chr1:55315299-55352921	TRCN0000003391	pLKO empty vector	296.725	262.093	-0.179047
				USP24	chr1:55532031-55681039	TRCN0000003391	pLKO empty vector	35.2126	28.6943	-0.295329
				PPAP2B	chr1:56960418-57045257	TRCN0000003391	pLKO empty vector	12.2972	11.2227	-0.131909
				C1orf168	chr1:57184476-57285369	TRCN0000003391	pLKO empty vector	0.0749174	0.0287639	-1.38104
				C8B	chr1:57394882-57431813	TRCN0000003391	pLKO empty vector	0	0	0
				DAB1	chr1:57463578-58716211	TRCN0000003391	pLKO empty vector	0	0	0
				OMA1	chr1:58946390-59012446	TRCN0000003391	pLKO empty vector	14.6344	12.2012	-0.262342
				TACSTD2	chr1:59041094-59043166	TRCN0000003391	pLKO empty vector	0	0	0
				MYSM1	chr1:59120410-59165747	TRCN0000003391	pLKO empty vector	6.88903	3.89526	-0.822582
				JUN	chr1:59246462-59249785	TRCN0000003391	pLKO empty vector	12.7026	19.3918	0.610325
				HSD52	chr1:59597607-59612479	TRCN0000003391	pLKO empty vector	0	0	0
				MIR4711	chr1:59762624-60228402	TRCN0000003391	pLKO empty vector	0	0	0
				CYP2J2	chr1:60358979-60392423	TRCN0000003391	pLKO empty vector	0.792188	0.849591	0.100926
				C1orf87	chr1:60456065-60539442	TRCN0000003391	pLKO empty vector	0	0	0
				LOC101926964	chr1:61125302-61291256	TRCN0000003391	pLKO empty vector	0	0	0
				NFIA-AS2	chr1:61405915-61436448	TRCN0000003391	pLKO empty vector	0	0	0
				NFIA-AS1	chr1:61542945-61928460	TRCN0000003391	pLKO empty vector	0	0	0
				TM2D1	chr1:62146718-62191095	TRCN0000003391	pLKO empty vector	37.8126	31.7577	-0.251759
				KANK4	chr1:62701836-62785083	TRCN0000003391	pLKO empty vector	0.199919	0.0781289	-1.35549
				DOCK7	chr1:62920396-63154039	TRCN0000003391	pLKO empty vector	11.2696	10.9226	-0.0451076
				LINC00466	chr1:63624753-63782901	TRCN0000003391	pLKO empty vector	0.193044	0.0746478	-1.37076
				MIR6068	chr1:63792595-63792655	TRCN0000003391	pLKO empty vector	0	0	0
				ITGB3BP	chr1:63906440-63988944	TRCN0000003391	pLKO empty vector	46.114	40.4677	-0.188434
				ROR1-AS1	chr1:64239689-64647179	TRCN0000003391	pLKO empty vector	0.551599	0.25016	-1.14077
				JAK1	chr1:65210777-65432187	TRCN0000003391	pLKO empty vector	47.3158	41.9837	-0.172493
				LINC01359	chr1:65445259-65468159	TRCN0000003391	pLKO empty vector	0.111304	0	#NAME?
				MIR3671	chr1:65523437-65523525	TRCN0000003391	pLKO empty vector	67.8747	0	#NAME?
				MIR101-1	chr1:65524116-65524191	TRCN0000003391	pLKO empty vector	0	0	0
				INSL5	chr1:67263423-67266942	TRCN0000003391	pLKO empty vector	0	0	0
				WDR78	chr1:67278571-67390570	TRCN0000003391	pLKO empty vector	0.810467	0.21479	-1.91583
				SLC35D1	chr1:67465014-67520080	TRCN0000003391	pLKO empty vector	18.9072	22.6881	0.263
				C1orf141	chr1:67557858-67600654	TRCN0000003391	pLKO empty vector	0	0	0
				SERBP1	chr1:67873492-67896123	TRCN0000003391	pLKO empty vector	273.764	238.051	0
				GNG12	chr1:68167148-68698284	TRCN0000003391	pLKO empty vector	41.0035	36.2422	-0.178077
				DIRAS3	chr1:68167148-68698284	TRCN0000003391	pLKO empty vector	2.14288	1.28594	-0.73673
				WLS	chr1:68167148-68698284	TRCN0000003391	pLKO empty vector	37.8194	28.9898	-0.383585
				MIR1262	chr1:68167148-68698284	TRCN0000003391	pLKO empty vector	0	0	0
				RPE65	chr1:68894506-68915642	TRCN0000003391	pLKO empty vector	0	0	0
				DEPDC1	chr1:68939834-69004310	TRCN0000003391	pLKO empty vector	26.2735	28.0103	0.0923458
				LRRC40	chr1:70610484-70671361	TRCN0000003391	pLKO empty vector	29.8164	22.054	-0.435065
				ANKRD13C	chr1:70724684-70820417	TRCN0000003391	pLKO empty vector	30.8431	21.7808	-0.501887
				PTGER3	chr1:71318035-71546972	TRCN0000003391	pLKO empty vector	0.0370021	0	#NAME?
				ZRANB2	chr1:71318035-71546972	TRCN0000003391	pLKO empty vector	55.7247	40.671	-0.454316
				MIR186	chr1:71318035-71546972	TRCN0000003391	pLKO empty vector	0	0	0
				NEGR1	chr1:71868624-72748277	TRCN0000003391	pLKO empty vector	0.15056	0.0487901	-1.62568
				NEGR1-IT1	chr1:71868624-72748277	TRCN0000003391	pLKO empty vector	0	0	0
				LRRIQ3	chr1:74491701-74663871	TRCN0000003391	pLKO empty vector	0.359346	0.316568	-0.182858
				ERICH3	chr1:75033794-75139422	TRCN0000003391	pLKO empty vector	0.00982526	0	#NAME?
				CRYZ	chr1:75171171-75232360	TRCN0000003391	pLKO empty vector	32.1041	30.6739	-0.0657432
				SLC44A5	chr1:75667815-76076799	TRCN0000003391	pLKO empty vector	0.243134	0.2767	0.186571
				ASB17	chr1:76384557-76398116	TRCN0000003391	pLKO empty vector	0	0	0
				PIGK	chr1:77554666-77685132	TRCN0000003391	pLKO empty vector	17.1987	21.7124	0.336219
				ZZZ3	chr1:78030189-78148343	TRCN0000003391	pLKO empty vector	31.6659	26.723	-0.244844
				USP33	chr1:78161673-78225564	TRCN0000003391	pLKO empty vector	38.6885	30.661	-0.335503
				NEXN-AS1	chr1:78347032-78409578	TRCN0000003391	pLKO empty vector	1.27554	1.05002	-0.280687
				FUBP1	chr1:78413590-78444777	TRCN0000003391	pLKO empty vector	162.062	140.528	-0.205687
				ELTD1	chr1:79355448-79472495	TRCN0000003391	pLKO empty vector	0	0	0
				LINC01361	chr1:83439565-83451891	TRCN0000003391	pLKO empty vector	0	0	0
				LOC101927587	chr1:84041470-84464833	TRCN0000003391	pLKO empty vector	0.0295975	0	#NAME?
				MIR548AP	chr1:84041470-84464833	TRCN0000003391	pLKO empty vector	0	0	0
				LOC101927560	chr1:84041470-84464833	TRCN0000003391	pLKO empty vector	0	0.0759724	inf
				TTLL7	chr1:84041470-84464833	TRCN0000003391	pLKO empty vector	6.16091	5.8197	-0.0821983
				UOX	chr1:84830640-84863576	TRCN0000003391	pLKO empty vector	0	0	0
				GNG5	chr1:84944919-84972262	TRCN0000003391	pLKO empty vector	333.315	320.667	-0.0558109
				CTBS	chr1:85018803-85040163	TRCN0000003391	pLKO empty vector	6.7696	10.5433	0.639181
				C1orf180	chr1:85093912-85100703	TRCN0000003391	pLKO empty vector	0	0	0
				SSX2IP	chr1:85109389-85156240	TRCN0000003391	pLKO empty vector	25.8718	19.6192	-0.399114
				LPAR3	chr1:85279085-85358896	TRCN0000003391	pLKO empty vector	27.7601	18.8901	-0.555378
				MCOLN2	chr1:85391265-85462796	TRCN0000003391	pLKO empty vector	6.0344	5.96544	-0.0165824
				MCOLN3	chr1:85483764-85514223	TRCN0000003391	pLKO empty vector	4.53726	3.89916	-0.218656
				SYDE2	chr1:85623355-85666728	TRCN0000003391	pLKO empty vector	5.37269	4.96645	-0.113431
				C1orf52	chr1:85715636-85725355	TRCN0000003391	pLKO empty vector	11.0194	7.65336	-0.525887
				BCL10	chr1:85731459-85743771	TRCN0000003391	pLKO empty vector	15.6033	15.2648	-0.0316421
				DDAH1	chr1:85784167-86044046	TRCN0000003391	pLKO empty vector	18.1824	55.5072	1.61014
				ZNHIT6	chr1:86115105-86174116	TRCN0000003391	pLKO empty vector	11.3968	11.396	-0.000110088
				COL24A1	chr1:86194915-86622121	TRCN0000003391	pLKO empty vector	0	0.0126611	inf
				ODF2L	chr1:86812506-86862025	TRCN0000003391	pLKO empty vector	10.2468	9.75754	-0.0705834
				MIR7856	chr1:86812506-86862025	TRCN0000003391	pLKO empty vector	0	0	0
				2020-09-15	chr1:87328127-87380107	TRCN0000003391	pLKO empty vector	116.743	102.287	-0.190718
				LINC01364	chr1:87819209-87837338	TRCN0000003391	pLKO empty vector	0.484677	0.186987	-1.37408
				PKN2-AS1	chr1:89003195-89301938	TRCN0000003391	pLKO empty vector	0	0.0662229	inf
				GTF2B	chr1:89318320-89357301	TRCN0000003391	pLKO empty vector	29.3925	25.4579	-0.207339
				CCBL2,RBMXL1	chr1:89401455-89458643	TRCN0000003391	pLKO empty vector	35.4473	37.4197	0.0781242
				GBP3	chr1:89472359-89488549	TRCN0000003391	pLKO empty vector	3.28049	6.73843	1.0385
				GBP1	chr1:89517986-89531043	TRCN0000003391	pLKO empty vector	0.426626	0.657884	0.624862
				GBP2	chr1:89571815-89591842	TRCN0000003391	pLKO empty vector	5.01998	7.32284	0.544722
				GBP7	chr1:89597433-89641723	TRCN0000003391	pLKO empty vector	0	0	0
				GBP4	chr1:89646830-89664633	TRCN0000003391	pLKO empty vector	0.347127	0.24443	-0.506042
				GBP5	chr1:89724633-89738544	TRCN0000003391	pLKO empty vector	0.133684	0.0512351	-1.38362
				LOC729930	chr1:89754940-89756045	TRCN0000003391	pLKO empty vector	0	0	0
				FLJ27354	chr1:90090407-90098453	TRCN0000003391	pLKO empty vector	0.377957	0.441456	0.224048
				GEMIN8P4	chr1:90458823-90460525	TRCN0000003391	pLKO empty vector	1.40724	1.15187	-0.288891
				BARHL2	chr1:91177578-91182794	TRCN0000003391	pLKO empty vector	0	0	0
				ZNF644	chr1:91380856-91487812	TRCN0000003391	pLKO empty vector	32.3235	25.3367	-0.351355
				HFM1	chr1:91726322-91870426	TRCN0000003391	pLKO empty vector	0.139784	0.0225823	-2.62993
				TGFBR3	chr1:92145899-92371559	TRCN0000003391	pLKO empty vector	13.4332	15.7576	0.230239
				SETSIP	chr1:92539992-92541029	TRCN0000003391	pLKO empty vector	0.0763137	0.0864363	0.179695
				GLMN	chr1:92711954-92853732	TRCN0000003391	pLKO empty vector	23.8573	16.3544	-0.544754
				GFI1	chr1:92940317-92952433	TRCN0000003391	pLKO empty vector	2.9683	2.32696	-0.351193
				EVI5	chr1:92974252-93257961	TRCN0000003391	pLKO empty vector	10.9649	10.1064	-0.11762
				FAM69A	chr1:93297593-93427079	TRCN0000003391	pLKO empty vector	13.0014	8.04024	-0.693355
				TMED5	chr1:93615298-93646246	TRCN0000003391	pLKO empty vector	44.2723	34.6138	-0.355057
				LOC100131564	chr1:93775665-93811368	TRCN0000003391	pLKO empty vector	0.702077	0.840495	0.259609
				BCAR3	chr1:94027342-94312706	TRCN0000003391	pLKO empty vector	32.1246	43.6857	0.44348
				DNTTIP2	chr1:94335013-94344762	TRCN0000003391	pLKO empty vector	81.4602	59.3947	-0.455761
				GCLM	chr1:94352589-94375012	TRCN0000003391	pLKO empty vector	33.1119	30.1629	-0.134575
				ABCA4	chr1:94458393-94586705	TRCN0000003391	pLKO empty vector	0.190231	0.206174	0.116114
				ARHGAP29	chr1:94634462-94703307	TRCN0000003391	pLKO empty vector	9.35045	14.5282	0.635745
				F3	chr1:94994731-95007413	TRCN0000003391	pLKO empty vector	33.6176	116.531	1.79342
				LINC01057	chr1:95123088-95285837	TRCN0000003391	pLKO empty vector	46.1215	79.7166	0.78944
				CNN3	chr1:95362504-95392779	TRCN0000003391	pLKO empty vector	44.1101	39.7507	-0.150129
				ALG14	chr1:95448278-95538507	TRCN0000003391	pLKO empty vector	20.0669	25.0758	0.321478
				LOC101928241	chr1:96719624-96839681	TRCN0000003391	pLKO empty vector	0	0	0
				DPYD	chr1:97543299-98386615	TRCN0000003391	pLKO empty vector	10.5762	9.65265	-0.131819
				MIR137,MIR137HG	chr1:98453555-98515249	TRCN0000003391	pLKO empty vector	0	0.196081	inf
				MIR2682	chr1:98453555-98515249	TRCN0000003391	pLKO empty vector	0	31.0684	inf
				LPPR5	chr1:99355800-99614408	TRCN0000003391	pLKO empty vector	0	0	0
				FRRS1	chr1:100111430-100231349	TRCN0000003391	pLKO empty vector	6.87387	4.5243	-0.603426
				SASS6	chr1:100549101-100598511	TRCN0000003391	pLKO empty vector	16.001	15.2145	-0.0727133
				LRRC39	chr1:100598705-100643829	TRCN0000003391	pLKO empty vector	1.26945	1.22263	-0.0542164
				DBT	chr1:100652477-100715409	TRCN0000003391	pLKO empty vector	5.86918	6.51137	0.149802
				RTCA-AS1	chr1:100730297-100758325	TRCN0000003391	pLKO empty vector	0.466867	0.359012	-0.37898
				LINC01349	chr1:101092605-101112560	TRCN0000003391	pLKO empty vector	0	0	0
				EXTL2	chr1:101337927-101360735	TRCN0000003391	pLKO empty vector	10.494	8.87926	-0.241047
				DPH5	chr1:101455179-101491362	TRCN0000003391	pLKO empty vector	22.2132	19.1259	-0.215886
				LOC101928370	chr1:101700428-101702084	TRCN0000003391	pLKO empty vector	0.199009	0	#NAME?
				RNU6-31P	chr1:101806424-101806451	TRCN0000003391	pLKO empty vector	0	0	0
				OLFM3	chr1:102268122-102462790	TRCN0000003391	pLKO empty vector	0	0	0
				COL11A1	chr1:103342022-103574052	TRCN0000003391	pLKO empty vector	0.0349046	0	#NAME?
				LOC101928436	chr1:103960700-104068105	TRCN0000003391	pLKO empty vector	0	0	0
				AMY1A	chr1:104230039-104239073	TRCN0000003391	pLKO empty vector	0	0	0
				VAV3	chr1:108113781-108537229	TRCN0000003391	pLKO empty vector	0.278389	2.8351	3.34823
				SLC25A24	chr1:108677343-108742980	TRCN0000003391	pLKO empty vector	79.5605	59.5797	-0.417231
				NBPF4	chr1:108765962-108786703	TRCN0000003391	pLKO empty vector	0.342526	0.469975	0.456371
				HENMT1	chr1:109190909-109204148	TRCN0000003391	pLKO empty vector	41.932	37.5467	-0.159365
				AKNAD1	chr1:109358519-109401146	TRCN0000003391	pLKO empty vector	0.107623	0.185766	0.787496
				CLCC1	chr1:109419602-109506121	TRCN0000003391	pLKO empty vector	28.7943	26.1966	-0.136407
				WDR47	chr1:109512837-109584850	TRCN0000003391	pLKO empty vector	8.96052	8.84321	-0.0190121
				TAF13	chr1:109606997-109618624	TRCN0000003391	pLKO empty vector	73.3623	89.5862	0.288238
				C1orf194	chr1:109648572-109656479	TRCN0000003391	pLKO empty vector	0	0	0
				PSRC1	chr1:109822175-109825790	TRCN0000003391	pLKO empty vector	25.8318	18.6338	-0.471224
				MYBPHL	chr1:109834986-109849663	TRCN0000003391	pLKO empty vector	0	0.176782	inf
				SORT1	chr1:109852187-109940563	TRCN0000003391	pLKO empty vector	72.7193	67.1257	-0.115473
				PSMA5	chr1:109941652-109969108	TRCN0000003391	pLKO empty vector	76.2041	56.0027	-0.444372
				AMIGO1	chr1:110049445-110052336	TRCN0000003391	pLKO empty vector	3.99736	4.64665	0.21714
				GNAT2	chr1:110145888-110155705	TRCN0000003391	pLKO empty vector	2.44206	1.25259	-0.963192
				GSTM3	chr1:110276553-110283660	TRCN0000003391	pLKO empty vector	40.0253	38.0918	-0.071434
				EPS8L3	chr1:110292701-110306644	TRCN0000003391	pLKO empty vector	0.16864	0.300471	0.833282
				ALX3	chr1:110602996-110613322	TRCN0000003391	pLKO empty vector	1.37737	2.29581	0.737085
				KCNC4-AS1	chr1:110751072-110752609	TRCN0000003391	pLKO empty vector	0.297472	0.230413	-0.368536
				LOC440600	chr1:110828998-110881793	TRCN0000003391	pLKO empty vector	0.50379	0.639207	0.343458
				SLC16A4	chr1:110905472-110933704	TRCN0000003391	pLKO empty vector	1.52338	1.36874	-0.154424
				LAMTOR5	chr1:110943876-110958896	TRCN0000003391	pLKO empty vector	131.071	119.139	-0.137702
				LOC440602	chr1:111023387-111033891	TRCN0000003391	pLKO empty vector	0	0	0
				KCNA10	chr1:111059838-111061797	TRCN0000003391	pLKO empty vector	0	0	0
				KCNA2	chr1:111136201-111174096	TRCN0000003391	pLKO empty vector	0	0	0
				KCNA3	chr1:111196185-111217655	TRCN0000003391	pLKO empty vector	0	0	0
				LRIF1	chr1:111489811-111506566	TRCN0000003391	pLKO empty vector	16.2691	13.7705	-0.240562
				DRAM2	chr1:111659953-111727724	TRCN0000003391	pLKO empty vector	35.5047	35.5194	0.000599702
				DENND2D	chr1:111728590-111747160	TRCN0000003391	pLKO empty vector	2.01454	3.12325	0.632596
				PGCP1	chr1:111927140-111932473	TRCN0000003391	pLKO empty vector	0	0	0
				OVGP1	chr1:111956936-111970399	TRCN0000003391	pLKO empty vector	0.938627	0.41214	-1.18742
				WDR77	chr1:111982511-112004525	TRCN0000003391	pLKO empty vector	107.25	87.3477	-0.296139
				ADORA3	chr1:112025969-112106597	TRCN0000003391	pLKO empty vector	0	0	0
				LINC01160	chr1:112141628-112150940	TRCN0000003391	pLKO empty vector	1.15689	0.962503	-0.26539
				FAM212B	chr1:112264685-112310199	TRCN0000003391	pLKO empty vector	2.32257	1.65196	-0.491542
				KCND3	chr1:112318453-112531777	TRCN0000003391	pLKO empty vector	0.121048	0.0472307	-1.35778
				KCND3-IT1	chr1:112318453-112531777	TRCN0000003391	pLKO empty vector	0	0	0
				MIR4256	chr1:113004391-113004455	TRCN0000003391	pLKO empty vector	0	0	0
				ST7L	chr1:113066140-113162040	TRCN0000003391	pLKO empty vector	7.26094	4.75477	-0.61078
				RHOC	chr1:113243748-113250025	TRCN0000003391	pLKO empty vector	213.114	196.263	-0.11884
				PPM1J	chr1:113252615-113257950	TRCN0000003391	pLKO empty vector	8.28837	7.78337	-0.0906937
				LINC01356	chr1:113362790-113393265	TRCN0000003391	pLKO empty vector	2.38322	1.88393	-0.339167
				SLC16A1	chr1:113454469-113498975	TRCN0000003391	pLKO empty vector	165.591	183.661	0.149414
				LOC100996251	chr1:113554308-113615724	TRCN0000003391	pLKO empty vector	0.851723	0.653623	-0.381925
				LOC643441	chr1:113739403-113748875	TRCN0000003391	pLKO empty vector	0	0	0
				PHTF1	chr1:114239823-114301777	TRCN0000003391	pLKO empty vector	17.5986	14.2376	-0.305759
				RSBN1	chr1:114304453-114355070	TRCN0000003391	pLKO empty vector	15.2837	15.1499	-0.0126812
				PTPN22	chr1:114356432-114447741	TRCN0000003391	pLKO empty vector	0	0.037033	inf
				BCL2L15	chr1:114356432-114447741	TRCN0000003391	pLKO empty vector	0.40228	0.628923	0.644684
				AP4B1	chr1:114356432-114447741	TRCN0000003391	pLKO empty vector	20.2684	16.4495	-0.301184
				HIPK1-AS1	chr1:114466622-114520491	TRCN0000003391	pLKO empty vector	0.381655	0.0490934	-2.95867
				SYT6	chr1:114631913-114696472	TRCN0000003391	pLKO empty vector	0	0	0
				TRIM33	chr1:114935398-115053781	TRCN0000003391	pLKO empty vector	48.4989	38.6155	-0.328771
				BCAS2	chr1:115110180-115124265	TRCN0000003391	pLKO empty vector	74.8538	82.9482	0.148135
				DENND2C	chr1:115127195-115212732	TRCN0000003391	pLKO empty vector	6.27054	5.423	-0.209499
				AMPD1	chr1:115215719-115238239	TRCN0000003391	pLKO empty vector	0	0	0
				CSDE1,NRAS	chr1:115247084-115300671	TRCN0000003391	pLKO empty vector	549.63	442.885	-0.311528
				SIKE1	chr1:115312104-115323308	TRCN0000003391	pLKO empty vector	31.6466	27.0758	-0.22505
				TSPAN2	chr1:115590632-115632121	TRCN0000003391	pLKO empty vector	1.11672	0.957226	-0.22234
				NGF	chr1:115828536-115880857	TRCN0000003391	pLKO empty vector	0	0	0
				CASQ2	chr1:116242625-116311426	TRCN0000003391	pLKO empty vector	0	0	0
				NHLH2	chr1:116378998-116383747	TRCN0000003391	pLKO empty vector	0.054177	0	#NAME?
				ATP1A1-AS1	chr1:116915794-116961244	TRCN0000003391	pLKO empty vector	127.394	138.779	0.123488
				CD58	chr1:117057155-117113715	TRCN0000003391	pLKO empty vector	47.5137	50.2597	0.0810587
				IGSF3	chr1:117117019-117210377	TRCN0000003391	pLKO empty vector	18.287	17.2546	-0.0838375
				LOC101929099	chr1:117544371-117602112	TRCN0000003391	pLKO empty vector	0.340075	0.312024	-0.124197
				TRIM45	chr1:117653676-117664411	TRCN0000003391	pLKO empty vector	5.38225	2.45992	-1.1296
				VTCN1	chr1:117686208-117753582	TRCN0000003391	pLKO empty vector	0.120769	0.0501806	-1.26705
				GDAP2	chr1:118406106-118472302	TRCN0000003391	pLKO empty vector	18.8786	16.6619	-0.180206
				SPAG17	chr1:118472371-118727848	TRCN0000003391	pLKO empty vector	0.0609345	0.0116052	-2.39249
				TBX15	chr1:119425665-119532179	TRCN0000003391	pLKO empty vector	0.0273106	0.0948713	1.79651
				WARS2	chr1:119573838-119683295	TRCN0000003391	pLKO empty vector	19.3097	15.6225	-0.3057
				LINC00622	chr1:120140324-120141914	TRCN0000003391	pLKO empty vector	2.25205	1.10726	-1.02425
				ZNF697	chr1:120161999-120190390	TRCN0000003391	pLKO empty vector	8.04646	6.25089	-0.364293
				HMGCS2	chr1:120290618-120311555	TRCN0000003391	pLKO empty vector	0	0	0
				REG4	chr1:120336640-120354203	TRCN0000003391	pLKO empty vector	0.084333	0	#NAME?
				NBPF7	chr1:120377387-120387503	TRCN0000003391	pLKO empty vector	0.664678	0.513572	-0.372089
				ADAM30	chr1:120436155-120439147	TRCN0000003391	pLKO empty vector	0	0	0
				NOTCH2	chr1:120454175-120612317	TRCN0000003391	pLKO empty vector	52.1401	42.7298	-0.287151
				FCGR1B	chr1:120926127-120935944	TRCN0000003391	pLKO empty vector	0	0	0
				SRGAP2-AS1	chr1:121102016-121139765	TRCN0000003391	pLKO empty vector	0.153909	0.132401	-0.21716
				ANKRD20A12P	chr1:142697420-142713605	TRCN0000003391	pLKO empty vector	0.92201	0.573326	-0.685428
				LOC102723769	chr1:143134602-143202239	TRCN0000003391	pLKO empty vector	1.43727	0.550673	-1.38407
				LINC01138	chr1:143717587-143744519	TRCN0000003391	pLKO empty vector	3.95601	2.51087	-0.65586
				PPIAL4G	chr1:143767143-143767881	TRCN0000003391	pLKO empty vector	0.162268	0.556345	1.7776
				FAM72C,FAM72D	chr1:143896451-143913160	TRCN0000003391	pLKO empty vector	2.09742	2.9496	0.491905
				LINC00623,LINC00869	chr1:144146810-146467744	TRCN0000003391	pLKO empty vector	2.97592	2.21275	-0.427495
				PPIAL4C	chr1:144146810-146467744	TRCN0000003391	pLKO empty vector	0	0	0
				PFN1P2	chr1:144146810-146467744	TRCN0000003391	pLKO empty vector	12.1133	7.57264	-0.677728
				LOC653513	chr1:144146810-146467744	TRCN0000003391	pLKO empty vector	0	0	0
				PDE4DIP	chr1:144146810-146467744	TRCN0000003391	pLKO empty vector	9.56987	9.629	0.00888691
				POLR3GL	chr1:144146810-146467744	TRCN0000003391	pLKO empty vector	3.70669	3.70372	-0.00115574
				GNRHR2	chr1:144146810-146467744	TRCN0000003391	pLKO empty vector	48.0693	45.2459	-0.087328
				NUDT17	chr1:144146810-146467744	TRCN0000003391	pLKO empty vector	1.0808	0.638223	-0.759965
				POLR3C	chr1:144146810-146467744	TRCN0000003391	pLKO empty vector	27.4632	22.892	-0.262656
				CD160	chr1:144146810-146467744	TRCN0000003391	pLKO empty vector	0.0723169	0.166052	1.19923
				GPR89A	chr1:144146810-146467744	TRCN0000003391	pLKO empty vector	4.53605	4.54623	0.00323474
				PDZK1P2	chr1:144146810-146467744	TRCN0000003391	pLKO empty vector	0	0	0
				NBPF11	chr1:144146810-146467744	TRCN0000003391	pLKO empty vector	0.0880379	0.152396	0.791631
				LOC728989	chr1:146490894-146514599	TRCN0000003391	pLKO empty vector	0.223002	0	#NAME?
				NBPF13P	chr1:146571065-146585928	TRCN0000003391	pLKO empty vector	0	0	0
				PRKAB2	chr1:146626684-146644168	TRCN0000003391	pLKO empty vector	10.1343	10.2167	0.0116902
				FMO5	chr1:146655883-146697230	TRCN0000003391	pLKO empty vector	0.328885	0.482071	0.551665
				LINC00624	chr1:146853913-146989699	TRCN0000003391	pLKO empty vector	0.0327262	0.0376787	0.203307
				ACP6	chr1:147119167-147142634	TRCN0000003391	pLKO empty vector	11.6197	9.62482	-0.271739
				GJA5	chr1:147228331-147245466	TRCN0000003391	pLKO empty vector	0	0	0
				PDZK1P2	chr1:147466093-147487188	TRCN0000003391	pLKO empty vector	0	0	0
				NBPF11,NBPF14,NBPF8,NBPF9	chr1:147574322-149109725	TRCN0000003391	pLKO empty vector	2.6518	2.58022	-0.0394779
				LOC101927468	chr1:147574322-149109725	TRCN0000003391	pLKO empty vector	0	0	0
				MIR5087	chr1:147574322-149109725	TRCN0000003391	pLKO empty vector	0	0	0
				PPIAL4B	chr1:147574322-149109725	TRCN0000003391	pLKO empty vector	0	0	0
				PPIAL4D	chr1:147574322-149109725	TRCN0000003391	pLKO empty vector	0	0	0
				RNVU1-19	chr1:149514089-149514256	TRCN0000003391	pLKO empty vector	150.046	146.422	-0.0352722
				HIST2H2BF	chr1:149754244-149783928	TRCN0000003391	pLKO empty vector	435.604	565.077	0.375431
				HIST2H3D	chr1:149784779-149785236	TRCN0000003391	pLKO empty vector	350.077	313.075	-0.161163
				HIST2H3A	chr1:149812258-149812765	TRCN0000003391	pLKO empty vector	0	0	0
				HIST2H2AA3	chr1:149813784-149814318	TRCN0000003391	pLKO empty vector	0	0	0
				HIST2H2BC	chr1:149821758-149822340	TRCN0000003391	pLKO empty vector	16.0971	9.32383	-0.787807
				HIST2H4A	chr1:149832329-149832725	TRCN0000003391	pLKO empty vector	0	0	0
				HIST2H2BE	chr1:149856009-149858232	TRCN0000003391	pLKO empty vector	220.034	210.025	-0.067166
				HIST2H2AB	chr1:149859018-149859466	TRCN0000003391	pLKO empty vector	96.5621	96.3222	-0.00358859
				SV2A	chr1:149874871-149889434	TRCN0000003391	pLKO empty vector	0.112049	0	#NAME?
				SF3B4	chr1:149895208-149900144	TRCN0000003391	pLKO empty vector	118.891	99.4396	-0.257752
				MTMR11	chr1:149900542-149908791	TRCN0000003391	pLKO empty vector	2.13522	2.36477	0.147318
				OTUD7B	chr1:149912228-149982686	TRCN0000003391	pLKO empty vector	20.2439	15.5361	-0.381867
				ANP32E	chr1:150190716-150208504	TRCN0000003391	pLKO empty vector	91.021	68.4801	-0.410515
				APH1A	chr1:150237798-150241609	TRCN0000003391	pLKO empty vector	94.6996	94.2006	-0.00762113
				MCL1	chr1:150521844-150552214	TRCN0000003391	pLKO empty vector	176.49	127.374	-0.470511
				ENSA	chr1:150594598-150602098	TRCN0000003391	pLKO empty vector	116.183	119.041	0.0350477
				GOLPH3L	chr1:150618700-150669672	TRCN0000003391	pLKO empty vector	7.78319	10.5123	0.433651
				HORMAD1	chr1:150670534-150693364	TRCN0000003391	pLKO empty vector	2.72062	1.53872	-0.822202
				CTSS	chr1:150702671-150738433	TRCN0000003391	pLKO empty vector	0.509766	0.429843	-0.246028
				CTSK	chr1:150768683-150780917	TRCN0000003391	pLKO empty vector	0.0503534	0.231206	2.19902
				ARNT	chr1:150782180-150849244	TRCN0000003391	pLKO empty vector	16.7591	19.3208	0.205206
				CERS2	chr1:150937648-150947479	TRCN0000003391	pLKO empty vector	200.849	223.857	0.156467
				FAM63A	chr1:150969300-150980854	TRCN0000003391	pLKO empty vector	2.28147	2.67825	0.231321
				CDC42SE1	chr1:151020258-151032125	TRCN0000003391	pLKO empty vector	52.2613	39.7909	-0.393305
				SEMA6C	chr1:151104162-151119140	TRCN0000003391	pLKO empty vector	0.910311	0.640619	-0.506893
				LYSMD1	chr1:151129104-151148547	TRCN0000003391	pLKO empty vector	7.85329	6.4823	-0.276791
				TMOD4	chr1:151129104-151148547	TRCN0000003391	pLKO empty vector	0.225522	0.0650324	-1.79403
				VPS72	chr1:151148775-151162689	TRCN0000003391	pLKO empty vector	45.2592	34.3615	-0.397419
				PI4KB	chr1:151254790-151300191	TRCN0000003391	pLKO empty vector	29.1014	23.5213	-0.307125
				RFX5	chr1:151313115-151319769	TRCN0000003391	pLKO empty vector	31.1946	28.9591	-0.107275
				SELENBP1	chr1:151336777-151345210	TRCN0000003391	pLKO empty vector	16.1113	21.4729	0.414441
				POGZ	chr1:151375199-151431941	TRCN0000003391	pLKO empty vector	21.216	18.3673	-0.208018
				CELF3	chr1:151672533-151689296	TRCN0000003391	pLKO empty vector	0.122872	0.0871658	-0.495319
				MRPL9	chr1:151732122-151743806	TRCN0000003391	pLKO empty vector	78.5264	57.9244	-0.439008
				TDRKH	chr1:151744040-151763010	TRCN0000003391	pLKO empty vector	11.0188	7.31508	-0.591019
				LINGO4	chr1:151772764-151777882	TRCN0000003391	pLKO empty vector	0.0522906	0	#NAME?
				RORC	chr1:151778546-151804348	TRCN0000003391	pLKO empty vector	0.231703	0.312825	0.433083
				C2CD4D	chr1:151810338-151816641	TRCN0000003391	pLKO empty vector	0.593093	0	#NAME?
				THEM5	chr1:151819576-151826173	TRCN0000003391	pLKO empty vector	0.199954	0	#NAME?
				THEM4	chr1:151843342-151882361	TRCN0000003391	pLKO empty vector	9.89264	10.4571	0.0800581
				S100A10	chr1:151955385-151966714	TRCN0000003391	pLKO empty vector	289.476	635.144	1.13364
				S100A11	chr1:152004981-152009511	TRCN0000003391	pLKO empty vector	1426.22	1712.6	0.26399
				TCHHL1	chr1:152056619-152061540	TRCN0000003391	pLKO empty vector	0	0.0167129	inf
				TCHH	chr1:152078792-152087930	TRCN0000003391	pLKO empty vector	0	0.0248029	inf
				RPTN	chr1:152126070-152131704	TRCN0000003391	pLKO empty vector	0	0	0
				HRNR	chr1:152184551-152196672	TRCN0000003391	pLKO empty vector	0	0	0
				FLG	chr1:152274650-152339168	TRCN0000003391	pLKO empty vector	0	0	0
				FLG2	chr1:152274650-152339168	TRCN0000003391	pLKO empty vector	0	0	0
				CRNN	chr1:152381718-152386750	TRCN0000003391	pLKO empty vector	0	0	0
				LCE3E	chr1:152538174-152539229	TRCN0000003391	pLKO empty vector	0	0	0
				LCE3D	chr1:152551859-152552980	TRCN0000003391	pLKO empty vector	0	0	0
				LCE3A	chr1:152595309-152595579	TRCN0000003391	pLKO empty vector	0	0	0
				LCE1C	chr1:152777310-152779107	TRCN0000003391	pLKO empty vector	0	0	0
				SPRR2D	chr1:153012200-153013594	TRCN0000003391	pLKO empty vector	0	0	0
				SPRR2A	chr1:153028595-153029988	TRCN0000003391	pLKO empty vector	0	0	0
				SPRR2B	chr1:153042717-153044084	TRCN0000003391	pLKO empty vector	0	0	0
				SPRR2E	chr1:153065610-153067004	TRCN0000003391	pLKO empty vector	0	0	0
				SPRR2F	chr1:153084612-153085989	TRCN0000003391	pLKO empty vector	0	0	0
				SPRR2C	chr1:153112593-153113969	TRCN0000003391	pLKO empty vector	0	0	0
				SPRR2G	chr1:153122057-153123427	TRCN0000003391	pLKO empty vector	0	0	0
				PGLYRP3	chr1:153270337-153283194	TRCN0000003391	pLKO empty vector	0	0	0
				PGLYRP4	chr1:153302596-153321022	TRCN0000003391	pLKO empty vector	0	0	0
				S100A12	chr1:153346183-153348075	TRCN0000003391	pLKO empty vector	0	0	0
				S100A8	chr1:153362507-153363664	TRCN0000003391	pLKO empty vector	0	0	0
				S100A7L2	chr1:153409470-153412503	TRCN0000003391	pLKO empty vector	0	0	0
				S100A7	chr1:153430219-153433137	TRCN0000003391	pLKO empty vector	0	0	0
				S100A6	chr1:153507075-153508717	TRCN0000003391	pLKO empty vector	2080.5	3320.99	0.674686
				S100A5	chr1:153509622-153514241	TRCN0000003391	pLKO empty vector	0	0.452871	inf
				S100A4	chr1:153516094-153518282	TRCN0000003391	pLKO empty vector	343.562	838.762	1.28769
				S100A3	chr1:153519808-153521734	TRCN0000003391	pLKO empty vector	1.71329	2.25666	0.397419
				S100A2	chr1:153533584-153538306	TRCN0000003391	pLKO empty vector	13.7797	51.4142	1.89962
				S100A16	chr1:153579366-153585514	TRCN0000003391	pLKO empty vector	90.6708	331.488	1.87025
				S100A14	chr1:153586731-153588808	TRCN0000003391	pLKO empty vector	0.729981	3.79566	2.37842
				S100A13	chr1:153591275-153618782	TRCN0000003391	pLKO empty vector	126.794	139.007	0.132674
				ILF2	chr1:153631129-153643504	TRCN0000003391	pLKO empty vector	251.144	187.25	-0.423549
				MIR8083	chr1:153651163-153666468	TRCN0000003391	pLKO empty vector	0	0	0
				GATAD2B	chr1:153777202-153895451	TRCN0000003391	pLKO empty vector	26.3017	21.7256	-0.275761
				DENND4B	chr1:153901976-153919154	TRCN0000003391	pLKO empty vector	16.2458	15.753	-0.044441
				CRTC2	chr1:153920147-153931132	TRCN0000003391	pLKO empty vector	30.3283	33.4123	0.139713
				SLC39A1	chr1:153931574-153950451	TRCN0000003391	pLKO empty vector	141.208	132.5	-0.0918327
				MIR6737	chr1:153931574-153950451	TRCN0000003391	pLKO empty vector	0	0	0
				JTB	chr1:153931574-153950451	TRCN0000003391	pLKO empty vector	222.188	182.873	-0.280938
				RAB13	chr1:153954092-153958853	TRCN0000003391	pLKO empty vector	68.8849	78.8791	0.195455
				NUP210L	chr1:153965167-154127592	TRCN0000003391	pLKO empty vector	0.163282	0.100303	-0.703009
				TPM3	chr1:154127779-154164611	TRCN0000003391	pLKO empty vector	242.35	226.388	-0.0982934
				MIR190B	chr1:154166140-154166219	TRCN0000003391	pLKO empty vector	0	0	0
				C1orf189	chr1:154171561-154178841	TRCN0000003391	pLKO empty vector	0	1.37143	inf
				C1orf43	chr1:154179182-154243986	TRCN0000003391	pLKO empty vector	253.745	201.483	-0.332724
				SHE	chr1:154451953-154474526	TRCN0000003391	pLKO empty vector	0.173821	0.335803	0.95001
				UBE2Q1	chr1:154521050-154531120	TRCN0000003391	pLKO empty vector	42.389	37.2591	-0.1861
				ADAR	chr1:154554533-154600456	TRCN0000003391	pLKO empty vector	95.3184	81.9911	-0.217286
				KCNN3	chr1:154669941-154842754	TRCN0000003391	pLKO empty vector	0.0938993	0.0970522	0.0476471
				PMVK	chr1:154897207-154909484	TRCN0000003391	pLKO empty vector	40.0301	34.1975	-0.227193
				PBXIP1	chr1:154916558-154928567	TRCN0000003391	pLKO empty vector	7.39035	8.45731	0.194556
				PYGO2	chr1:154929501-154934258	TRCN0000003391	pLKO empty vector	21.176	20.7277	-0.0308678
				SHC1	chr1:154934773-154946959	TRCN0000003391	pLKO empty vector	121.722	118.645	-0.0369432
				DCST2	chr1:154991002-155006257	TRCN0000003391	pLKO empty vector	0	0.134764	inf
				LOC100505666	chr1:155006281-155042029	TRCN0000003391	pLKO empty vector	2.74308	1.8456	-0.571704
				DPM3	chr1:155112366-155112996	TRCN0000003391	pLKO empty vector	116.945	91.3566	-0.356249
				KRTCAP2	chr1:155141883-155145804	TRCN0000003391	pLKO empty vector	413.829	410.315	-0.0123041
				MUC1	chr1:155158299-155162706	TRCN0000003391	pLKO empty vector	19.0333	59.7536	1.6505
				THBS3	chr1:155165378-155177772	TRCN0000003391	pLKO empty vector	2.34266	3.58496	0.613813
				GBAP1	chr1:155178489-155197325	TRCN0000003391	pLKO empty vector	0.714107	0.897768	0.330201
				GBA	chr1:155204238-155214653	TRCN0000003391	pLKO empty vector	27.1844	23.8412	-0.189322
				FAM189B	chr1:155216995-155225274	TRCN0000003391	pLKO empty vector	84.9415	55.8563	-0.60475
				SCAMP3	chr1:155225769-155232176	TRCN0000003391	pLKO empty vector	121.068	105.322	-0.201009
				CLK2	chr1:155232658-155243281	TRCN0000003391	pLKO empty vector	16.3855	16.2155	-0.0150387
				PKLR	chr1:155247217-155271225	TRCN0000003391	pLKO empty vector	0.239792	0.470375	0.972031
[truncated: 24,007 more rows]

## Sheet: BED coordinates
	all coordinates are mapped to the hg19 genome assembly								Cullin 1		chr	start	end		Cullin 1		chr	start	end		Cullin 1		chr	start	end			Ubiquitin &		chr	start	end
	ChIP-seq data following IP of 3F-tagged target proteins in HeLa cells								replicate 1		chr1	9978	10357		replicate 2		chr1	11851	12083		overlap		chr1	8851	13357			Proteasome Inh.		chr1	29130	29337
											chr1	29276	29491				chr1	32593	32891		replicate 1&2		chr1	29593	32491					chr1	424414	424622
											chr1	91318	91519				chr1	39798	40006				chr1	88318	94519					chr1	540657	540838
											chr1	237465	237868				chr1	61836	62104				chr1	234465	240788					chr1	564392	565397
											chr1	521432	521808				chr1	76953	77228				chr1	518432	524764					chr1	565592	566945
											chr1	540489	540677				chr1	91199	91524				chr1	561666	568370					chr1	567149	570378
											chr1	564501	565373				chr1	102173	102402				chr1	562624	568370					chr1	619993	620240
											chr1	565624	565865				chr1	237083	237788				chr1	563069	568370					chr1	713802	714286
											chr1	566069	566914				chr1	332378	332637				chr1	564236	568370					chr1	859520	859698
											chr1	567236	568307				chr1	521419	521764				chr1	565744	568370					chr1	860281	860614
											chr1	568744	568940				chr1	564666	565370				chr1	566152	568370					chr1	877006	877394
											chr1	569152	570281				chr1	565634	565868				chr1	562634	568373					chr1	901500	901778
											chr1	713887	714367				chr1	566081	566964				chr1	562634	568865					chr1	935305	936410
											chr1	715112	715341				chr1	567265	567571				chr1	563069	568868					chr1	948560	948844
											chr1	762712	763019				chr1	569276	569568				chr1	564236	568868					chr1	994839	995465
											chr1	805276	805586				chr1	569896	570282				chr1	565744	568868					chr1	999469	999892
											chr1	839946	840209				chr1	604933	605175				chr1	566152	568868					chr1	1014679	1015373
											chr1	877120	877344				chr1	645933	646239				chr1	563081	568373					chr1	1051465	1052093
											chr1	894604	894800				chr1	689118	689326				chr1	563081	568865					chr1	1166796	1166978
											chr1	895856	896077				chr1	723560	723768				chr1	563081	569914					chr1	1167239	1167595
											chr1	901407	901826				chr1	802864	803193				chr1	564236	569964					chr1	1243448	1243767
											chr1	902282	902518				chr1	937981	938281				chr1	565744	569964					chr1	1244066	1244581
											chr1	935431	935690				chr1	1144937	1145145				chr1	566152	569964					chr1	1253674	1253866
											chr1	936115	936351				chr1	1419580	1419788				chr1	564265	568373					chr1	1280310	1280508
											chr1	948622	948934				chr1	1450673	1451002				chr1	564265	568865					chr1	1282998	1283219
											chr1	956546	956734				chr1	1531705	1531913				chr1	564265	569914					chr1	1310695	1311002
											chr1	960046	960356				chr1	1550049	1550304				chr1	564265	570571					chr1	1334788	1335049
											chr1	1004628	1004892				chr1	1574152	1574401				chr1	565744	570571					chr1	1342559	1342979
											chr1	1014817	1015353				chr1	1591083	1591425				chr1	566152	570571					chr1	1406959	1407165
											chr1	1051468	1051982				chr1	1617924	1618132				chr1	566276	568373					chr1	1509954	1510465
											chr1	1153311	1153543				chr1	1626429	1626666				chr1	566276	568865					chr1	1551015	1551445
											chr1	1167263	1167682				chr1	1672405	1672640				chr1	566276	569914					chr1	1590409	1590773
											chr1	1227236	1227474				chr1	1678456	1678829				chr1	566276	571307					chr1	1617645	1618165
											chr1	1243519	1243892				chr1	1750154	1750362				chr1	566276	571940					chr1	1624019	1624210
											chr1	1253723	1253912				chr1	1828599	1828923				chr1	566276	572568					chr1	1624534	1624895
											chr1	1280257	1280455				chr1	2003452	2003660				chr1	566896	568373					chr1	1624949	1625197
											chr1	1283093	1283507				chr1	2163504	2163712				chr1	566896	568865					chr1	1655747	1656297
											chr1	1296021	1296273				chr1	2294844	2295052				chr1	566896	569914					chr1	1672456	1672810
											chr1	1310517	1311033				chr1	2497176	2497422				chr1	566896	571307					chr1	1677731	1678457
											chr1	1317786	1318066				chr1	2541488	2541696				chr1	566896	571940					chr1	1690305	1690514
											chr1	1334611	1335026				chr1	2585355	2585703				chr1	566896	573281					chr1	1694524	1694808
											chr1	1342559	1342823				chr1	2629091	2629300				chr1	802276	806193					chr1	1695688	1695868
											chr1	1406888	1407217				chr1	3066968	3067176				chr1	934981	938690					chr1	1709705	1709984
											chr1	1446405	1446593				chr1	3424668	3424876				chr1	934981	939351					chr1	1821658	1821836
											chr1	1447260	1447706				chr1	3529959	3530275				chr1	1447673	1449593					chr1	1828663	1828870
											chr1	1510084	1510486				chr1	3596161	3596655				chr1	1447673	1450706					chr1	1850231	1850782
											chr1	1550597	1550838				chr1	3641057	3641572				chr1	1547597	1553304					chr1	1850876	1851374
											chr1	1551027	1551251				chr1	3818079	3818287				chr1	1548027	1553304					chr1	1875494	1875801
											chr1	1590397	1590989				chr1	4072248	4072456				chr1	1588083	1593989					chr1	2064716	2064894
											chr1	1617790	1618161				chr1	4604429	4604814				chr1	1614924	1621132					chr1	2071530	2071817
											chr1	1623829	1624985				chr1	4814568	4814776				chr1	1620829	1621132					chr1	2120905	2121320
											chr1	1655692	1656317				chr1	4940779	4941029				chr1	1623429	1627985					chr1	2130755	2131053
											chr1	1672480	1672770				chr1	5249694	5249950				chr1	1674668	1675640					chr1	2139725	2139983
											chr1	1677668	1678321				chr1	5412755	5412963				chr1	1669480	1675640					chr1	2144088	2144442
											chr1	1690170	1690551				chr1	5663865	5664183				chr1	1675456	1681321					chr1	2159049	2159299
											chr1	1694509	1694777				chr1	6264767	6265086				chr1	1675456	1675770					chr1	2163411	2163701
											chr1	1695478	1695956				chr1	6307449	6307676				chr1	1825599	1825702					chr1	2187117	2187798
											chr1	1790594	1790890				chr1	6413385	6413609				chr1	1825599	1829103					chr1	2343795	2344045
											chr1	1822470	1822702				chr1	6446407	6446837				chr1	2160504	2162385					chr1	2425709	2426093
											chr1	1825879	1826103				chr1	6503018	6503295				chr1	2539534	2544696					chr1	2462385	2462594
											chr1	1850586	1851212				chr1	6551019	6551227				chr1	2582355	2586882					chr1	2574200	2574440
											chr1	1859556	1859903				chr1	6663461	6663669				chr1	2582355	2588597					chr1	2574509	2574695
											chr1	1891516	1891783				chr1	6664207	6664415				chr1	2583325	2588703					chr1	3229698	3230193
											chr1	2064532	2064879				chr1	6836432	6836643				chr1	2626091	2632300					chr1	3318862	3319040
											chr1	2064990	2065181				chr1	6857205	6857441				chr1	3421668	3424145					chr1	3370873	3371060
											chr1	2071528	2071844				chr1	6875277	6875485				chr1	3526990	3533239					chr1	3420811	3421028
											chr1	2120844	2121304				chr1	6878647	6878855				chr1	3815079	3820515					chr1	3426892	3427242
											chr1	2126698	2126970				chr1	6902644	6902955				chr1	3815079	3821134					chr1	3459401	3460389
											chr1	2130837	2131176				chr1	6922023	6922389				chr1	6261977	6268086					chr1	3541353	3541532
											chr1	2139677	2139948				chr1	6929254	6929462				chr1	6263005	6268086					chr1	3566658	3566887
											chr1	2140035	2140262				chr1	6935268	6935548				chr1	6261767	6263127					chr1	3773609	3773862
											chr1	2144076	2144548				chr1	6936463	6936729				chr1	6304449	6310126					chr1	3773936	3774222
											chr1	2159083	2159385				chr1	7054778	7055046				chr1	6411109	6416609					chr1	3816716	3817386
											chr1	2187306	2187495				chr1	7102969	7103177				chr1	6548694	6554227					chr1	3817879	3818151
											chr1	2322888	2323305				chr1	7177768	7178121				chr1	6660461	6664501					chr1	3827554	3827732
											chr1	2343944	2344171				chr1	7199416	7199624				chr1	6660462	6666669					chr1	4663297	4663660
											chr1	2345866	2346102				chr1	7216314	7216522				chr1	6661207	6664501					chr1	4710636	4710819
											chr1	2425722	2426050				chr1	7225536	7225748				chr1	6661207	6666717					chr1	4715923	4716147
											chr1	2457494	2457742				chr1	7240073	7240398				chr1	7174768	7181121					chr1	4726918	4727170
											chr1	2466451	2466706				chr1	7267619	7267971				chr1	7265026	7270971					chr1	4728827	4729782
											chr1	2478244	2478578				chr1	7325895	7326366				chr1	7322895	7329366					chr1	4762984	4763350
											chr1	2517781	2518101				chr1	7360328	7360561				chr1	7357328	7362755					chr1	4771044	4771271
											chr1	2542534	2542749				chr1	7369443	7369651				chr1	7358056	7363561					chr1	5484980	5485202
											chr1	2574594	2574819				chr1	7372164	7372709				chr1	7370127	7372651					chr1	6052076	6052254
											chr1	2583681	2583882				chr1	7394569	7395000				chr1	7370127	7375709					chr1	6052308	6052956
											chr1	2585232	2585597				chr1	7456174	7456382				chr1	7391569	7397671					chr1	6085487	6085665
											chr1	2586325	2586544				chr1	7469643	7470016				chr1	7391734	7398000					chr1	6086102	6086537
											chr1	2629065	2629325				chr1	7609935	7610177				chr1	7392359	7398000					chr1	6217855	6218193
											chr1	3229738	3230031				chr1	7813200	7813436				chr1	7458864	7459382					chr1	6259671	6259944
											chr1	3236458	3236812				chr1	7835383	7835615				chr1	7606935	7612710					chr1	6265910	6266099
											chr1	3369762	3369981				chr1	7843183	7843391				chr1	7841011	7846391					chr1	6266245	6266423
											chr1	3370862	3371074				chr1	7860377	7860585				chr1	7959855	7963260					chr1	6319975	6320366
											chr1	3398961	3399149				chr1	7867595	7867803				chr1	7959855	7965963					chr1	6320844	6321173
											chr1	3407826	3408054				chr1	7880552	7880760				chr1	8097721	8103963					chr1	6423272	6423450
											chr1	3420808	3421145				chr1	7885853	7886075				chr1	8102813	8103963					chr1	6445927	6446153
											chr1	3459689	3460218				chr1	7900391	7900679				chr1	8104674	8109080					chr1	6453652	6453936
											chr1	3529990	3530239				chr1	7960045	7960260				chr1	8135449	8140605					chr1	6480067	6480249
											chr1	3541234	3541581				chr1	7962687	7962963				chr1	8135449	8141729					chr1	6484392	6484609
											chr1	3566565	3566827				chr1	7975440	7975729				chr1	8151887	8157988					chr1	6551592	6551955
											chr1	3569465	3569828				chr1	7994543	7994751				chr1	8154361	8158245					chr1	6576022	6576371
											chr1	3585381	3585663				chr1	8074338	8074589				chr1	8157365	8157988					chr1	6639798	6640121
											chr1	3663791	3664064				chr1	8100721	8100978				chr1	8157365	8160839					chr1	6661202	6661574
											chr1	3712907	3713263				chr1	8105813	8106080				chr1	8253752	8257862					chr1	6662204	6662447
											chr1	3773732	3774321				chr1	8138449	8138729				chr1	8254748	8260019					chr1	6663198	6663464
											chr1	3816787	3817515				chr1	8154887	8155245				chr1	8268951	8274953					chr1	6663797	6663975
											chr1	3817794	3818134				chr1	8160365	8160723				chr1	8269092	8275327					chr1	6673071	6673419
											chr1	3827427	3827683				chr1	8256752	8257019				chr1	8371407	8377615					chr1	6761967	6762196
											chr1	3838878	3839118				chr1	8271492	8271953				chr1	8582986	8585879					chr1	6844524	6845502
											chr1	4663404	4663798				chr1	8272092	8272327				chr1	8758623	8763392					chr1	6855670	6856390
											chr1	4710588	4710911				chr1	8309399	8309607				chr1	8760369	8763392					chr1	6920089	6920384
											chr1	4716432	4716654				chr1	8374407	8374615				chr1	8760568	8764822					chr1	7016607	7016795
											chr1	4728884	4729118				chr1	8508930	8509152				chr1	8760568	8766776					chr1	7019633	7019840
											chr1	4729191	4729517				chr1	8554732	8554940				chr1	8769346	8771818					chr1	7020515	7020996
											chr1	4762975	4763354				chr1	8558475	8558683				chr1	8765575	8766799					chr1	7021835	7022029
											chr1	5574671	5574859				chr1	8567487	8567767				chr1	8772768	8775761					chr1	7023434	7023739
											chr1	5697353	5697597				chr1	8582671	8582879				chr1	8790605	8796836					chr1	7051446	7051637
											chr1	5777871	5778059				chr1	8597011	8597278				chr1	8961040	8963270					chr1	7177616	7178207
											chr1	6052417	6052785				chr1	8605776	8606113				chr1	8961040	8967275					chr1	7267994	7268205
											chr1	6086218	6086473				chr1	8644957	8645199				chr1	9043205	9049299					chr1	7283581	7284277
											chr1	6217779	6218066				chr1	8649172	8649384				chr1	9137888	9142470					chr1	7325597	7326384
											chr1	6259578	6260127				chr1	8657236	8657466				chr1	9137888	9144109					chr1	7358771	7359679
											chr1	6264977	6265519				chr1	8698902	8699161				chr1	9143291	9144258					chr1	7360067	7360290
											chr1	6266005	6266230				chr1	8709419	8709627				chr1	9173610	9174091					chr1	7360796	7361531
											chr1	6295823	6296152				chr1	8731995	8732410				chr1	9253507	9259768					chr1	7394664	7394932
											chr1	6306906	6307126				chr1	8746549	8746757				chr1	9359937	9363471					chr1	7395265	7395923
											chr1	6320062	6320314				chr1	8760176	8760392				chr1	9360161	9366145					chr1	7440938	7441162
											chr1	6403629	6403876				chr1	8763568	8763776				chr1	10957796	10962667					chr1	7461807	7462356
											chr1	6414109	6414399				chr1	8768575	8768818				chr1	11862588	11867310					chr1	7531080	7531527
											chr1	6423174	6423419				chr1	8775768	8776105				chr1	11863705	11869297					chr1	7538826	7539284
											chr1	6453673	6453903				chr1	8781374	8781713				chr1	12190113	12196343					chr1	7568471	7568649
											chr1	6464783	6465011				chr1	8793605	8793836				chr1	12200738	12207055					chr1	7587165	7587343
											chr1	6474451	6474779				chr1	8833542	8833750				chr1	12535549	12541673					chr1	7609372	7610022
											chr1	6551694	6551968				chr1	8847686	8847941				chr1	12537856	12541783					chr1	7764481	7764780
											chr1	6583782	6583972				chr1	8860918	8861126				chr1	12630914	12637197					chr1	7767724	7767902
											chr1	6614439	6614807				chr1	8964040	8964275				chr1	12722236	12722255					chr1	8014193	8014389
											chr1	6639693	6640131				chr1	9046042	9046299				chr1	15525188	15530428					chr1	8021176	8022262
											chr1	6661163	6661501				chr1	9113766	9113974				chr1	15570557	15576463					chr1	8063731	8063909
											chr1	6663462	6663717				chr1	9140888	9141109				chr1	15647069	15652894					chr1	8064843	8065640
											chr1	6672859	6673047				chr1	9146291	9146517				chr1	15849969	15856139					chr1	8075081	8075332
											chr1	6673569	6673802				chr1	9176610	9176885				chr1	15927557	15933311					chr1	8077738	8077953
											chr1	6761738	6762200				chr1	9256496	9256790				chr1	16681974	16682406					chr1	8086319	8086836
											chr1	6844513	6844760				chr1	9362937	9363145				chr1	16691314	16696738					chr1	8088034	8088375
											chr1	6844977	6845471				chr1	9592906	9593134				chr1	16691314	16697035					chr1	8100714	8101110
											chr1	7020459	7020707				chr1	9659760	9660028				chr1	16836973	16842327					chr1	8106118	8106408
											chr1	7022839	7023252				chr1	9719833	9720207				chr1	16837868	16842327					chr1	8107300	8108471
											chr1	7023437	7023677				chr1	9826433	9826740				chr1	16837261	16843469					chr1	8121329	8121714
											chr1	7177631	7178241				chr1	9897992	9898200				chr1	16837868	16843469					chr1	8121928	8122435
											chr1	7268026	7268214				chr1	10144854	10145062				chr1	16869202	16874790					chr1	8135717	8135913
											chr1	7325827	7326447				chr1	10180397	10180613				chr1	16869202	16875339					chr1	8137342	8137580
											chr1	7359424	7359755				chr1	10228698	10229075				chr1	16915280	16920678					chr1	8138254	8138605
											chr1	7361056	7361249				chr1	10340469	10340882				chr1	16915291	16921516					chr1	8143714	8143955
											chr1	7373127	7373490				chr1	10363906	10364424				chr1	16916745	16921516					chr1	8144045	8144259
											chr1	7394483	7394671				chr1	10373120	10373328				chr1	16990282	16996083					chr1	8150041	8150647
											chr1	7394734	7395031				chr1	10850220	10850562				chr1	16989678	16996083					chr1	8152582	8153164
											chr1	7395359	7395737				chr1	10959458	10959667				chr1	16990282	16996884					chr1	8154511	8155189
											chr1	7461864	7462364				chr1	11221901	11222110				chr1	16990258	16996199					chr1	8156158	8157086
											chr1	7531061	7531365				chr1	11288330	11288567				chr1	17026708	17032825					chr1	8157346	8158197
											chr1	7599740	7600069				chr1	11314027	11314235				chr1	17063528	17069799					chr1	8176925	8177103
											chr1	7609343	7609710				chr1	11524264	11524472				chr1	17219774	17226014					chr1	8181190	8181739
											chr1	7727645	7727833				chr1	11592810	11593028				chr1	17228246	17229126					chr1	8182282	8182520
											chr1	7740486	7740681				chr1	11705813	11706167				chr1	17228863	17229126					chr1	8193531	8194460
											chr1	7764614	7764802				chr1	11863868	11864310				chr1	17222918	17226316					chr1	8197742	8198103
											chr1	7844011	7844376				chr1	11866705	11866946				chr1	17243913	17243914					chr1	8242083	8242982
											chr1	7962855	7963065				chr1	12193113	12193343				chr1	17335324	17337879					chr1	8254502	8255128
											chr1	8014042	8014463				chr1	12203738	12204109				chr1	17377879	17383912					chr1	8257621	8258280
											chr1	8021380	8021994				chr1	12348958	12349245				chr1	17451491	17455532					chr1	8262311	8262920
											chr1	8035384	8035684				chr1	12538549	12538783				chr1	17451868	17457741					chr1	8264249	8264968
											chr1	8042322	8042656				chr1	12633914	12634236				chr1	18920973	18926187					chr1	8271806	8272713
											chr1	8064771	8065518				chr1	12725236	12725497				chr1	19575184	19580635					chr1	8278818	8279008
											chr1	8086271	8086666				chr1	12748895	12749183				chr1	19810198	19815523					chr1	8318934	8319322
											chr1	8100696	8100963				chr1	12754642	12754850				chr1	19919986	19926167					chr1	8319618	8320074
											chr1	8107674	8108418				chr1	13207579	13207787				chr1	20123869	20129263					chr1	8403427	8403725
											chr1	8121363	8121614				chr1	13924377	13924614				chr1	20535172	20541426					chr1	8403817	8404140
											chr1	8137286	8137605				chr1	13992264	13992472				chr1	20536529	20541493					chr1	8454596	8455313
											chr1	8138336	8138733				chr1	14068766	14068988				chr1	20536246	20541426					chr1	8457026	8457347
											chr1	8154683	8154988				chr1	15151574	15151782				chr1	20536529	20542599					chr1	8472348	8472537
											chr1	8157361	8157839				chr1	15498576	15499014				chr1	21110225	21113039					chr1	8542940	8543459
											chr1	8193806	8194339				chr1	15528188	15528408				chr1	21110953	21113039					chr1	8557694	8557872
											chr1	8234492	8234687				chr1	15573223	15573463				chr1	21175442	21177868					chr1	8686408	8686882
											chr1	8242192	8242935				chr1	15599115	15599400				chr1	23668385	23674418					chr1	8721811	8722207
											chr1	8254552	8254862				chr1	15625430	15625687				chr1	23882979	23884062					chr1	8761442	8761855
											chr1	8257748	8258103				chr1	15650069	15650309				chr1	24015003	24021245					chr1	8763201	8763796
											chr1	8264334	8264878				chr1	15852913	15853139				chr1	24114360	24120348					chr1	8772318	8773232
											chr1	8271951	8272513				chr1	15930557	15930895				chr1	24191870	24198110					chr1	8793632	8793901
											chr1	8278865	8279070				chr1	16086384	16086617				chr1	24275089	24278842					chr1	8857324	8857591
											chr1	8319161	8320067				chr1	16206244	16206452				chr1	24369836	24376102					chr1	8873151	8873482
											chr1	8374315	8374645				chr1	16246630	16246859				chr1	24370728	24376142					chr1	8877758	8878039
											chr1	8403430	8403796				chr1	16335691	16335899				chr1	24613530	24613746					chr1	8878173	8878385
											chr1	8468265	8468482				chr1	16449899	16450220				chr1	24607538	24613679					chr1	8882820	8883040
											chr1	8585986	8586205				chr1	16651124	16651332				chr1	24839208	24845420					chr1	8909107	8909285
											chr1	8686518	8686837				chr1	16684974	16685271				chr1	24966340	24972531					chr1	8933647	8934051
											chr1	8761623	8761822				chr1	16694314	16694529				chr1	25667448	25667935					chr1	8937971	8938822
											chr1	8763369	8763799				chr1	16826211	16826423				chr1	25667448	25668356					chr1	8938884	8939350
											chr1	8772346	8772761				chr1	16839108	16839327				chr1	25757122	25759857					chr1	8939558	8939862
											chr1	8793540	8794010				chr1	16840261	16840469				chr1	25757122	25760379					chr1	8940111	8940474
											chr1	8877672	8877987				chr1	16871512	16871790				chr1	25892054	25897859					chr1	8959913	8960343
											chr1	8882833	8883089				chr1	16872110	16872339				chr1	25897113	25897859					chr1	8964083	8964286
											chr1	8909014	8909202				chr1	16886298	16886530				chr1	26183654	26189247					chr1	8965862	8966242
											chr1	8921182	8921465				chr1	16891879	16892369				chr1	26321454	26327918					chr1	9046069	9046506
											chr1	8933704	8933979				chr1	16893366	16893896				chr1	26446789	26450373					chr1	9127274	9127646
											chr1	8938689	8939005				chr1	16902792	16903012				chr1	26449919	26450373					chr1	9138667	9139401
											chr1	8939093	8939531				chr1	16917279	16917678				chr1	26468672	26474918					chr1	9140789	9141149
											chr1	8940171	8940458				chr1	16918291	16918551				chr1	26603368	26605581					chr1	9145198	9145378
											chr1	8950094	8950348				chr1	16919745	16919993				chr1	26854580	26858155					chr1	9170579	9171143
											chr1	8950579	8950795				chr1	16928133	16928341				chr1	27995691	28001857					chr1	9222957	9223176
											chr1	8959954	8960270				chr1	16980495	16980811				chr1	28096435	28102530					chr1	9223802	9224537
											chr1	8963999	8964350				chr1	16992542	16993083				chr1	28412005	28417950					chr1	9240267	9240626
											chr1	9022976	9023202				chr1	16993258	16993950				chr1	28582674	28588816					chr1	9294462	9294662
											chr1	9046205	9046623				chr1	17007940	17008351				chr1	28652343	28658551					chr1	9294923	9295198
											chr1	9054311	9054519				chr1	17014926	17015220				chr1	28829313	28835544					chr1	9340587	9340837
											chr1	9065149	9065485				chr1	17029555	17029825				chr1	29062845	29066558					chr1	9350207	9350460
											chr1	9138980	9139470				chr1	17054030	17054300				chr1	29836982	29843128					chr1	9352544	9352722
											chr1	9140886	9141258				chr1	17066488	17066799				chr1	31622315	31622444					chr1	9354599	9354821
											chr1	9161667	9161930				chr1	17079637	17079970				chr1	31892443	31897500					chr1	9363197	9363498
											chr1	9170634	9171091				chr1	17122969	17123204				chr1	31952965	31954979					chr1	9488890	9489270
											chr1	9202310	9202587				chr1	17222774	17223014				chr1	31997182	31999989					chr1	9536896	9537366
											chr1	9223792	9224290				chr1	17225918	17226126				chr1	32056629	32059130					chr1	9555358	9555710
											chr1	9256507	9256768				chr1	17246913	17247180				chr1	32056629	32062715					chr1	9599224	9599620
											chr1	9327209	9327437				chr1	17334657	17334879				chr1	32163746	32169667					chr1	9599724	9599952
											chr1	9360193	9360471				chr1	17380879	17381087				chr1	33113039	33119258					chr1	9615427	9615707
											chr1	9363161	9363437				chr1	17454491	17454741				chr1	33113445	33119345					chr1	9621590	9621815
											chr1	9488898	9489305				chr1	17502903	17503259				chr1	33451929	33458020					chr1	9747294	9747813
											chr1	9515778	9515966				chr1	17582129	17582354				chr1	33455028	33458020					chr1	9760484	9760747
											chr1	9536931	9537121				chr1	17731110	17731331				chr1	33523424	33524518					chr1	9779241	9779443
											chr1	9551169	9551449				chr1	18200625	18200867				chr1	33518310	33523990					chr1	9825965	9826148
											chr1	9555243	9555431				chr1	18922971	18923187				chr1	33758295	33764371					chr1	9826791	9827219
											chr1	9599219	9599568				chr1	19182502	19182790				chr1	33809649	33815811					chr1	9844690	9844887
											chr1	9621604	9621805				chr1	19460303	19460519				chr1	33896369	33899783					chr1	9881857	9882065
											chr1	9648546	9648936				chr1	19510141	19510373				chr1	33934886	33939235					chr1	9885505	9885771
											chr1	9687007	9687463				chr1	19514713	19514961				chr1	33934947	33941155					chr1	10002613	10003266
											chr1	9749092	9749431				chr1	19529693	19530066				chr1	35315340	35321553					chr1	10003331	10003536
											chr1	9779235	9779562				chr1	19577402	19577635				chr1	35494214	35500181					chr1	10091645	10091880
											chr1	9882916	9883105				chr1	19788595	19788881				chr1	36104564	36110285					chr1	10092846	10093137
											chr1	9885529	9885718				chr1	19813198	19813430				chr1	36397207	36399430					chr1	10168462	10168806
											chr1	9927583	9927838				chr1	19922847	19923167				chr1	36397207	36399894					chr1	10271583	10271799
											chr1	9934936	9935245				chr1	20126869	20127267				chr1	36861005	36866758					chr1	10458992	10459244
											chr1	9970545	9970835				chr1	20226712	20226920				chr1	38016840	38023063					chr1	10519260	10519526
											chr1	10002535	10002736				chr1	20276021	20276255				chr1	38270256	38271095					chr1	10532500	10532833
											chr1	10003209	10003741				chr1	20538172	20538493				chr1	38273774	38276471					chr1	10571032	10571330
											chr1	10010471	10010659				chr1	20539246	20539599				chr1	39322451	39327531					chr1	10588443	10588966
											chr1	10092601	10093145				chr1	20556911	20557119				chr1	39321574	39327531					chr1	10635803	10635986
											chr1	10168435	10168623				chr1	20848881	20849093				chr1	39322814	39328665					chr1	10659295	10659876
											chr1	10270313	10270682				chr1	20862394	20862602				chr1	39322814	39327904					chr1	10754865	10755143
											chr1	10437575	10437808				chr1	21109827	21110039				chr1	39582683	39586226					chr1	10784099	10784486
											chr1	10458745	10459194				chr1	21134380	21134639				chr1	39646451	39652703					chr1	10791135	10791406
											chr1	10488189	10488441				chr1	21178442	21178764				chr1	39654799	39661043					chr1	10839333	10839707
											chr1	10519257	10519548				chr1	21236792	21237071				chr1	39862067	39867625					chr1	10960842	10961167
											chr1	10532490	10532819				chr1	21290161	21290408				chr1	40355216	40360329					chr1	11159633	11159886
											chr1	10534812	10535052				chr1	21388256	21388599				chr1	40355951	40360329					chr1	11194613	11194831
											chr1	10567544	10567822				chr1	21393698	21393909				chr1	40436269	40442477					chr1	11301899	11302078
											chr1	10588428	10588948				chr1	21417594	21417850				chr1	40559832	40565746					chr1	11322607	11322922
											chr1	10784237	10784617				chr1	21477106	21477314				chr1	40623855	40629424					chr1	11741398	11741849
											chr1	10839336	10839611				chr1	21494846	21495055				chr1	40994110	41000559					chr1	11793524	11793757
											chr1	10856632	10856886				chr1	21588640	21588872				chr1	41171913	41178037					chr1	11795737	11796228
											chr1	10960796	10960988				chr1	21738045	21738253				chr1	41572191	41578484					chr1	11797032	11797487
											chr1	11021085	11021319				chr1	21760251	21760459				chr1	41615192	41619596					chr1	11851059	11851283
											chr1	11072386	11072578				chr1	21781411	21781647				chr1	42364769	42369612					chr1	11865570	11866380
											chr1	11097736	11097954				chr1	21832405	21832613				chr1	42919727	42925352					chr1	11967746	11968189
											chr1	11120067	11120338				chr1	21953708	21953965				chr1	42925585	42925945					chr1	11968348	11968829
											chr1	11159786	11160151				chr1	22152727	22153166				chr1	43144805	43151029					chr1	11986478	11986656
											chr1	11194476	11194771				chr1	22309651	22309939				chr1	43309020	43315149					chr1	12039973	12040235
											chr1	11322577	11322995				chr1	22475391	22475605				chr1	43700841	43707029					chr1	12079268	12079562
											chr1	11333363	11333567				chr1	22541164	22541372				chr1	43836194	43836762					chr1	12112068	12112286
											chr1	11539069	11539431				chr1	22713086	22713328				chr1	43852349	43858232					chr1	12192180	12192537
											chr1	11610851	11611058				chr1	22804828	22805036				chr1	44226170	44232487					chr1	12193129	12193515
											chr1	11741322	11741630				chr1	22818922	22819142				chr1	44284804	44291022					chr1	12203657	12204273
											chr1	11753238	11753426				chr1	22982369	22982621				chr1	44290166	44291023					chr1	12221861	12222249
											chr1	11793501	11793701				chr1	23272566	23272897				chr1	44437434	44438340					chr1	12538328	12538617
											chr1	11796954	11797189				chr1	23425269	23425568				chr1	44432393	44438340					chr1	12540736	12541075
											chr1	11851061	11851279				chr1	23446361	23446598				chr1	44522984	44528941					chr1	12546435	12546688
											chr1	11865588	11866297				chr1	23460797	23461066				chr1	44523794	44528941					chr1	12578987	12579247
											chr1	11898794	11898982				chr1	23464604	23464812				chr1	44618492	44623661					chr1	12599879	12600717
											chr1	11967829	11968017				chr1	23663897	23664105				chr1	44618492	44624144					chr1	12609508	12610252
											chr1	11968393	11968791				chr1	23671385	23671593				chr1	44867648	44873920					chr1	12633622	12633882
											chr1	11986454	11986648				chr1	23880854	23881062				chr1	44868092	44873920					chr1	12633953	12634248
											chr1	11989904	11990161				chr1	24017750	24018245				chr1	45094441	45100194					chr1	12648174	12648565
											chr1	12039884	12040474				chr1	24117140	24117348				chr1	45238971	45244316					chr1	12664240	12664593
											chr1	12079172	12079627				chr1	24175456	24175679				chr1	45259409	45262618					chr1	12678243	12678650
											chr1	12112185	12112373				chr1	24194870	24195451				chr1	45262411	45265617					chr1	12678719	12679110
											chr1	12184964	12185152				chr1	24257290	24257498				chr1	45269842	45276066					chr1	12841753	12841931
											chr1	12193093	12193517				chr1	24270128	24270385				chr1	45474786	45480135					chr1	12911700	12911906
											chr1	12203705	12204055				chr1	24275634	24275842				chr1	45474786	45480985					chr1	14075286	14075715
											chr1	12221968	12222223				chr1	24372836	24373102				chr1	45713772	45715696					chr1	15068626	15069186
											chr1	12269000	12269229				chr1	24373728	24373936				chr1	45765988	45769068					chr1	15478859	15479127
											chr1	12538167	12538673				chr1	24563295	24563503				chr1	45766549	45769068					chr1	15505317	15505760
											chr1	12540856	12541203				chr1	24610538	24610746				chr1	45953936	45960144					chr1	15527124	15527506
											chr1	12546552	12546871				chr1	24727070	24727391				chr1	45962844	45969075					chr1	15650028	15650225
											chr1	12599859	12600510				chr1	24842208	24842555				chr1	46766517	46772435					chr1	15664260	15664525
											chr1	12609707	12610171				chr1	24868779	24869111				chr1	47105996	47109325					chr1	15668552	15668792
											chr1	12633873	12634197				chr1	24969304	24969531				chr1	47320349	47326683					chr1	15678925	15679313
											chr1	12678115	12678483				chr1	25015077	25015424				chr1	47570537	47574333					chr1	15682663	15683143
											chr1	12679066	12679332				chr1	25101335	25101551				chr1	47570537	47576835					chr1	15683390	15683964
											chr1	12719057	12719255				chr1	25670448	25670656				chr1	47641825	47642930					chr1	15733759	15734051
											chr1	12841694	12841945				chr1	25760122	25760330				chr1	47906066	47906673					chr1	15743329	15743959
											chr1	12843999	12844187				chr1	25776188	25776543				chr1	48032511	48038690					chr1	15759374	15759690
											chr1	14075615	14075968				chr1	25790765	25791072				chr1	48188991	48195142					chr1	15786448	15786658
											chr1	15068913	15069289				chr1	25834000	25834233				chr1	48940931	48941083					chr1	15851110	15851310
											chr1	15455032	15455394				chr1	25894651	25894859				chr1	51422801	51427329					chr1	15852981	15853466
											chr1	15478880	15479366				chr1	25987925	25988149				chr1	51432637	51437472					chr1	15930033	15930351
											chr1	15505413	15505604				chr1	26164738	26164946				chr1	51432637	51438935					chr1	15945379	15945557
											chr1	15527155	15527428				chr1	26172963	26173263				chr1	51654961	51655490					chr1	16007206	16007540
											chr1	15573557	15573846				chr1	26186654	26186876				chr1	51980831	51987005					chr1	16087134	16087391
											chr1	15649532	15649894				chr1	26324454	26324945				chr1	52192171	52192831					chr1	16107098	16107641
											chr1	15664252	15664505				chr1	26447134	26447373				chr1	52496227	52500423					chr1	16114586	16114928
											chr1	15678984	15679228				chr1	26471672	26471918				chr1	52517810	52523509					chr1	16121580	16122093
											chr1	15682690	15682985				chr1	26602366	26602581				chr1	52518735	52523509					chr1	16123196	16123695
											chr1	15683394	15683707				chr1	26854892	26855155				chr1	52518197	52524274					chr1	16125571	16125778
											chr1	15852969	15853394				chr1	27135467	27135706				chr1	52518735	52524504					chr1	16126440	16126884
											chr1	15930010	15930311				chr1	27384278	27384517				chr1	52866398	52872574					chr1	16126950	16127128
											chr1	15943560	15944105				chr1	27622819	27623027				chr1	52867013	52872574					chr1	16159810	16160085
											chr1	16107330	16107586				chr1	27888233	27888441				chr1	52867095	52872586					chr1	16162173	16162485
											chr1	16114683	16114926				chr1	27998576	27998857				chr1	52867095	52873441					chr1	16173806	16174179
											chr1	16121642	16121925				chr1	28099313	28099530				chr1	53160738	53166631					chr1	16176489	16176814
											chr1	16125606	16125824				chr1	28117438	28117646				chr1	53165617	53166631					chr1	16229464	16229736
											chr1	16126731	16127221				chr1	28124781	28125005				chr1	53173589	53177357					chr1	16335530	16335790
											chr1	16159765	16160083				chr1	28137616	28137824				chr1	53477494	53483690					chr1	16466139	16466382
											chr1	16161377	16161573				chr1	28148316	28148524				chr1	53684350	53689427					chr1	16469983	16470161
											chr1	16162189	16162623				chr1	28194431	28194639				chr1	53701663	53707459					chr1	16471531	16471790
											chr1	16176053	16176246				chr1	28228632	28228840				chr1	53912338	53913526					chr1	16472763	16472941
											chr1	16212837	16213184				chr1	28310338	28310563				chr1	54004897	54011163					chr1	16481559	16481737
											chr1	16302548	16302738				chr1	28339571	28339779				chr1	54201782	54204998					chr1	16485424	16485956
											chr1	16321115	16321339				chr1	28362245	28362453				chr1	54323784	54329801					chr1	16490778	16491129
											chr1	16359418	16359612				chr1	28371385	28371593				chr1	54950849	54954784					chr1	16499549	16499966
											chr1	16405461	16405693				chr1	28414528	28414950				chr1	55007022	55010906					chr1	16502503	16502742
											chr1	16466111	16466300				chr1	28585392	28585816				chr1	55007022	55011481					chr1	16509688	16509889
											chr1	16472193	16472381				chr1	28655343	28655551				chr1	55350551	55355271					chr1	16514434	16514814
											chr1	16485567	16485930				chr1	28736416	28736703				chr1	55350551	55356142					chr1	16534867	16535045
											chr1	16490771	16491054				chr1	28832313	28832544				chr1	55367419	55373644					chr1	16678816	16679088
											chr1	16499695	16499924				chr1	29065845	29066139				chr1	55776063	55779517					chr1	16693411	16693842
											chr1	16500038	16500272				chr1	29274707	29274915				chr1	55891790	55898092					chr1	16695135	16695421
											chr1	16508458	16508664				chr1	29299085	29299293				chr1	55906234	55912570					chr1	16702021	16702773
											chr1	16509728	16509948				chr1	29342719	29342927				chr1	56181459	56187943					chr1	16710439	16710621
											chr1	16534071	16534280				chr1	29377257	29377599				chr1	56215428	56219361					chr1	16767009	16767187
											chr1	16562653	16562841				chr1	29399292	29399500				chr1	56244832	56251016					chr1	16767487	16767684
											chr1	16563588	16563881				chr1	29588009	29588217				chr1	56342074	56346405					chr1	16839477	16839668
											chr1	16571010	16571198				chr1	29839982	29840195				chr1	57108208	57109129					chr1	16839990	16840624
											chr1	16678945	16679406				chr1	30463882	30464090				chr1	57108208	57113520					chr1	16840805	16841154
											chr1	16693388	16693738				chr1	30647822	30648038				chr1	57112523	57114555					chr1	16872145	16872323
											chr1	16693847	16694035				chr1	31091257	31091489				chr1	57152085	57157651					chr1	16939810	16940383
											chr1	16701974	16702464				chr1	31150802	31151010				chr1	57154707	57157651					chr1	16971129	16971392
											chr1	16723216	16723404				chr1	31441883	31442103				chr1	59009288	59013617					chr1	16992613	16993158
											chr1	16766997	16767276				chr1	31498514	31498774				chr1	59059395	59061483					chr1	16993474	16993994
											chr1	16839973	16840798				chr1	31619236	31619444				chr1	59162661	59163504					chr1	17066476	17066894
											chr1	16840868	16841192				chr1	31804380	31804588				chr1	59218095	59224445					chr1	17067062	17067323
											chr1	16872202	16872391				chr1	31894292	31894500				chr1	59232032	59238221					chr1	17067414	17067901
											chr1	16918280	16918516				chr1	31951751	31951979				chr1	59311827	59317964					chr1	17107593	17107825
											chr1	16939812	16940438				chr1	32000182	32000436				chr1	59346023	59350461					chr1	17222529	17223146
											chr1	16947534	16947793				chr1	32055922	32056130				chr1	59346032	59352283					chr1	17223246	17223443
											chr1	16971021	16971373				chr1	32059480	32059715				chr1	59370785	59372814					chr1	17223554	17223795
											chr1	16992678	16993199				chr1	32166459	32166667				chr1	59385070	59391354					chr1	17231165	17231707
											chr1	16993282	16993884				chr1	32381725	32381933				chr1	59392338	59398613					chr1	17231773	17232170
											chr1	17029708	17030007				chr1	32511851	32512059				chr1	59395486	59398783					chr1	17287343	17287557
											chr1	17036335	17036526				chr1	32788988	32789207				chr1	59476377	59482465					chr1	17330388	17330728
											chr1	17066528	17067678				chr1	32907182	32907390				chr1	59613675	59616293					chr1	17380489	17380903
											chr1	17222050	17223316				chr1	33099956	33100190				chr1	59909229	59914000					chr1	17454718	17455354
											chr1	17231246	17231642				chr1	33116012	33116345				chr1	60222133	60228439					chr1	17553112	17553346
											chr1	17231863	17232228				chr1	33210418	33210671				chr1	60277006	60277565					chr1	17558794	17558972
											chr1	17240244	17240914				chr1	33300505	33300713				chr1	60277006	60283040					chr1	17559559	17559939
											chr1	17278262	17278485				chr1	33416298	33416511				chr1	60744186	60750397					chr1	17560337	17560600
											chr1	17287238	17287431				chr1	33454812	33455020				chr1	61520406	61526003					chr1	17563645	17563949
											chr1	17338324	17338698				chr1	33472885	33473296				chr1	61540576	61546062					chr1	17613977	17614261
											chr1	17380504	17380912				chr1	33473933	33474187				chr1	61540587	61546911					chr1	17616503	17616780
											chr1	17452344	17452532				chr1	33521310	33521518				chr1	61542590	61546062					chr1	17644817	17645188
											chr1	17454868	17455323				chr1	33536247	33536571				chr1	61542590	61546911					chr1	17674650	17675250
											chr1	17552931	17553239				chr1	33722721	33723070				chr1	61800762	61807080					chr1	17786652	17786974
											chr1	17559677	17559934				chr1	33761295	33761504				chr1	61916162	61922348					chr1	17802362	17802592
											chr1	17560214	17560594				chr1	33812649	33812931				chr1	61943920	61948710					chr1	17820762	17820973
											chr1	17614005	17614275				chr1	33868367	33868575				chr1	62051408	62054628					chr1	17878219	17878457
											chr1	17674642	17675210				chr1	33874219	33874434				chr1	62545820	62551712					chr1	17951336	17951608
											chr1	17767969	17768380				chr1	33899369	33899582				chr1	62693342	62699601					chr1	18092059	18092299
											chr1	17802379	17802633				chr1	33935986	33936235				chr1	62898888	62904292					chr1	18092506	18092864
											chr1	17820708	17820974				chr1	33937947	33938155				chr1	62898943	62905305					chr1	18095193	18095734
											chr1	17896240	17896520				chr1	33973511	33973766				chr1	62905397	62905530					chr1	18193080	18193305
											chr1	18806754	18807035				chr1	34007699	34007950				chr1	63246323	63252110					chr1	18807149	18807347
											chr1	18807293	18807614				chr1	34035173	34035475				chr1	63246331	63252732					chr1	18945090	18945409
											chr1	18923973	18924212				chr1	34130177	34130385				chr1	63790293	63791317					chr1	19228800	19228978
											chr1	18945165	18945401				chr1	34650785	34651030				chr1	63790293	63796577					chr1	19229085	19229573
											chr1	19201817	19202005				chr1	34910564	34910772				chr1	63985813	63992004					chr1	19336390	19336651
											chr1	19229144	19229534				chr1	35318326	35318553				chr1	63986149	63992326					chr1	19337578	19337936
											chr1	19283309	19283523				chr1	35481604	35481817				chr1	63989434	63992326					chr1	19512591	19512769
											chr1	19337566	19337915				chr1	35496970	35497181				chr1	64055741	64058262					chr1	19536663	19537063
											chr1	19536712	19537113				chr1	35749750	35749958				chr1	64056900	64058262					chr1	19578066	19578254
											chr1	19567885	19568080				chr1	35815856	35816064				chr1	64055741	64061901					chr1	19777235	19777646
											chr1	19578184	19578376				chr1	35832929	35833187				chr1	64056900	64061901					chr1	19812459	19812795
											chr1	19638512	19638822				chr1	35889139	35889530				chr1	64208952	64215245					chr1	19923192	19923442
											chr1	19639212	19639418				chr1	35926715	35926940				chr1	64237837	64242753					chr1	19967458	19967636
											chr1	19668089	19668277				chr1	35977504	35977769				chr1	64636166	64640866					chr1	19971146	19971386
											chr1	19812315	19812523				chr1	36091333	36091643				chr1	64731820	64737810					chr1	20003118	20003312
											chr1	19922986	19923617				chr1	36107564	36107918				chr1	64737305	64738026					chr1	20042107	20042285
											chr1	19986365	19986637				chr1	36186166	36186374				chr1	65210257	65213798					chr1	20092153	20092398
											chr1	20042067	20042368				chr1	36303733	36303961				chr1	65286936	65292979					chr1	20126527	20126833
											chr1	20126036	20126263				chr1	36371133	36371341				chr1	65292258	65293161					chr1	20208625	20208958
											chr1	20208645	20208963				chr1	36400207	36400415				chr1	65360791	65367042					chr1	20521649	20521827
											chr1	20244558	20244781				chr1	36468504	36468714				chr1	65380115	65384866					chr1	20537425	20538649
											chr1	20478854	20479084				chr1	36566049	36566257				chr1	65380115	65386432					chr1	20702177	20702384
											chr1	20520726	20521087				chr1	36710251	36710476				chr1	65445833	65449208					chr1	20848877	20849065
											chr1	20537677	20538426				chr1	36864005	36864213				chr1	65452641	65458517					chr1	20902921	20903151
											chr1	20539529	20539759				chr1	36970495	36970747				chr1	65716789	65717018					chr1	20916312	20916816
											chr1	20685253	20685483				chr1	37116084	37116302				chr1	65710708	65716930					chr1	20928161	20928376
											chr1	20767346	20767611				chr1	37529174	37529382				chr1	65882683	65888653					chr1	20930563	20930992
											chr1	20820359	20820631				chr1	37963284	37963680				chr1	66150463	66156702					chr1	20938941	20939263
											chr1	20834520	20834743				chr1	37987858	37988096				chr1	66274769	66280961					chr1	20940122	20940938
											chr1	20901686	20902097				chr1	37990830	37991038				chr1	66645231	66651477					chr1	20959912	20960129
											chr1	20902895	20903288				chr1	38019840	38020130				chr1	66705294	66709876					chr1	20987853	20988126
											chr1	20915194	20915503				chr1	38235057	38235265				chr1	66728290	66731337					chr1	21023352	21023711
											chr1	20938653	20939193				chr1	38267778	38268095				chr1	66733931	66734498					chr1	21059648	21059992
											chr1	20940113	20940737				chr1	38276774	38276986				chr1	66729066	66734498					chr1	21113324	21113642
											chr1	20959736	20960036				chr1	38294442	38294650				chr1	66731028	66731337					chr1	21114552	21114730
											chr1	20987850	20988186				chr1	38356732	38356940				chr1	66733931	66737348					chr1	21174138	21175322
											chr1	21023392	21023667				chr1	38357248	38357461				chr1	66731028	66735313					chr1	21348716	21349460
											chr1	21059580	21059868				chr1	39130423	39130631				chr1	66899283	66905509					chr1	21475973	21476499
											chr1	21113225	21113531				chr1	39291204	39291412				chr1	66908989	66914638					chr1	21501217	21501444
											chr1	21113953	21114153				chr1	39324273	39324531				chr1	67026887	67028590					chr1	21503229	21503604
											chr1	21174523	21174868				chr1	39325814	39326022				chr1	67026887	67032351					chr1	21517284	21517462
											chr1	21348805	21349164				chr1	39349867	39350081				chr1	67188670	67194711					chr1	21651198	21651547
											chr1	21503313	21503645				chr1	39585683	39585891				chr1	67388720	67393759					chr1	21791690	21791872
											chr1	21521655	21521974				chr1	39649451	39649703				chr1	67388720	67394355					chr1	21913665	21914130
											chr1	21558537	21558744				chr1	39657656	39658043				chr1	67392750	67394928					chr1	21965153	21965495
											chr1	21651037	21651477				chr1	39709805	39710028				chr1	67393457	67393759					chr1	22091165	22091786
											chr1	21655993	21656370				chr1	39735103	39735537				chr1	67393457	67394355					chr1	22109522	22109751
											chr1	21672011	21672210				chr1	39830768	39831037				chr1	67393457	67399207					chr1	22110045	22110293
											chr1	21695037	21695234				chr1	39843351	39843559				chr1	67398951	67399207					chr1	22127662	22127847
											chr1	21913427	21913736				chr1	39865067	39865342				chr1	67407415	67413603					chr1	22130327	22130505
											chr1	21934347	21934595				chr1	39876727	39876935				chr1	67515808	67522047					chr1	22188589	22188884
											chr1	21965148	21965448				chr1	39878094	39878369				chr1	67516793	67522047					chr1	22266098	22266501
											chr1	21985641	21986029				chr1	40188727	40188935				chr1	67611913	67618088					chr1	22269491	22269830
											chr1	22091217	22091749				chr1	40203876	40204103				chr1	67810781	67816635					chr1	22283369	22283613
											chr1	22109547	22109819				chr1	40340886	40341094				chr1	67893051	67898361					chr1	22352361	22352693
											chr1	22110048	22110349				chr1	40357019	40357329				chr1	67898361	67899903					chr1	22378820	22379156
											chr1	22188697	22188906				chr1	40439269	40439477				chr1	68147719	68149797					chr1	22379897	22380223
											chr1	22269557	22269798				chr1	40562536	40562746				chr1	68149325	68149797					chr1	22555941	22556419
											chr1	22283254	22283602				chr1	40583676	40583987				chr1	68147719	68150514					chr1	22755175	22755446
											chr1	22290501	22290761				chr1	40626139	40626424				chr1	68149325	68150514					chr1	22755826	22756070
											chr1	22351566	22352052				chr1	40650683	40650891				chr1	68149271	68154096					chr1	22778230	22778566
											chr1	22352316	22352547				chr1	40687138	40687530				chr1	68149325	68155684					chr1	22827145	22827323
											chr1	22366495	22366683				chr1	40836654	40836878				chr1	68163446	68168898					chr1	23016081	23016290
											chr1	22378914	22379303				chr1	40852612	40852820				chr1	68163446	68169629					chr1	23072706	23072889
											chr1	22747073	22747261				chr1	40997093	40997651				chr1	68229019	68235157					chr1	23076798	23077457
											chr1	22755211	22755477				chr1	41020325	41020533				chr1	68254384	68260664					chr1	23158514	23158817
											chr1	22778154	22778595				chr1	41023113	41023321				chr1	68254782	68260893					chr1	23303130	23303408
											chr1	22827102	22827309				chr1	41027037	41027245				chr1	68294606	68300727					chr1	23337223	23337610
											chr1	23031025	23031252				chr1	41039960	41040174				chr1	68294832	68301061					chr1	23345692	23346240
											chr1	23066404	23066594				chr1	41164464	41164679				chr1	68300983	68301061					chr1	23346387	23346792
											chr1	23076853	23077140				chr1	41174913	41175184				chr1	68959753	68960753					chr1	23425138	23425422
											chr1	23158591	23158837				chr1	41351388	41351596				chr1	68960059	68966145					chr1	23458589	23458902
											chr1	23290754	23290942				chr1	41575191	41575484				chr1	70596883	70602032					chr1	23495296	23495592
											chr1	23302945	23303165				chr1	41616356	41616596				chr1	70836358	70842563					chr1	23504206	23504404
											chr1	23337321	23337576				chr1	41642351	41642569				chr1	70873305	70873308					chr1	23514903	23515207
											chr1	23345656	23346125				chr1	41652793	41653001				chr1	70873305	70874685					chr1	23523413	23523698
											chr1	23495270	23495548				chr1	41708442	41708767				chr1	70876890	70880109					chr1	23524904	23525243
											chr1	23523438	23523709				chr1	41722670	41722914				chr1	70972691	70973054					chr1	23609497	23609828
											chr1	23609492	23609885				chr1	41773720	41773933				chr1	70973077	70979004					chr1	23669771	23669949
											chr1	23670678	23671418				chr1	41868121	41868329				chr1	70977549	70979004					chr1	23694408	23694706
											chr1	23694612	23695079				chr1	41922470	41922682				chr1	71543600	71550098					chr1	23694819	23695033
											chr1	23730270	23730723				chr1	42012443	42012658				chr1	74661005	74667172					chr1	23703900	23704277
											chr1	23823621	23823871				chr1	42078124	42078343				chr1	75195656	75201582					chr1	23857402	23858052
											chr1	23854749	23854972				chr1	42367769	42368059				chr1	75195755	75202056					chr1	23866272	23866564
											chr1	23857751	23857959				chr1	42525939	42526147				chr1	76135585	76141629					chr1	23871292	23871486
											chr1	23866350	23866599				chr1	42728267	42728530				chr1	76169902	76176145					chr1	23882351	23882674
											chr1	23885979	23886251				chr1	42747587	42747795				chr1	76187300	76193003					chr1	23885655	23886184
											chr1	23888869	23889100				chr1	42794396	42794659				chr1	76248678	76254873					chr1	23888679	23889203
											chr1	23895093	23895287				chr1	42897560	42897775				chr1	76371731	76377614					chr1	23903166	23903400
											chr1	23911947	23912490				chr1	42922727	42922945				chr1	76454323	76460481					chr1	23903592	23904126
											chr1	23946318	23946511				chr1	42945409	42945632				chr1	76617338	76623121					chr1	23911816	23912508
											chr1	23961534	23961740				chr1	42966244	42966452				chr1	77875001	77881060					chr1	23946229	23946432
											chr1	23963987	23964197				chr1	43147805	43148029				chr1	77875129	77881398					chr1	23963963	23964202
											chr1	23984207	23984484				chr1	43176556	43176764				chr1	78003676	78008756					chr1	24017988	24018178
											chr1	24018003	24018346				chr1	43311941	43312149				chr1	78145219	78150495					chr1	24106294	24106481
											chr1	24069855	24070065				chr1	43480892	43481100				chr1	78146007	78150495					chr1	24106557	24106844
											chr1	24104424	24104622				chr1	43617555	43617889				chr1	78145263	78151543					chr1	24126115	24126293
											chr1	24117360	24117723				chr1	43703822	43704030				chr1	78146007	78151573					chr1	24136181	24136551
											chr1	24125968	24126322				chr1	43839194	43839485				chr1	78146418	78151543					chr1	24156887	24157154
											chr1	24151753	24152115				chr1	43854964	43855232				chr1	78146418	78152310					chr1	24246599	24246793
											chr1	24194742	24195110				chr1	43953177	43953424				chr1	78223458	78227964					chr1	24277947	24278628
											chr1	24246475	24246678				chr1	43981548	43981756				chr1	78223458	78228728					chr1	24285574	24285854
											chr1	24278089	24278584				chr1	44229170	44229487				chr1	78440861	78445670					chr1	24286497	24286839
											chr1	24285547	24285748				chr1	44249960	44250200				chr1	78441704	78445670					chr1	24287014	24287341
											chr1	24286068	24286378				chr1	44287804	44288022				chr1	78442114	78445670					chr1	24335956	24336229
											chr1	24306709	24307181				chr1	44293166	44293464				chr1	78467423	78469760					chr1	24345319	24345655
											chr1	24307300	24307526				chr1	44435085	44435340				chr1	78607786	78610314					chr1	24349188	24349598
											chr1	24345300	24345682				chr1	44525984	44526197				chr1	78613267	78614091					chr1	24372412	24373270
											chr1	24349246	24349498				chr1	44526794	44527022				chr1	79080358	79086502					chr1	24373572	24373874
											chr1	24372807	24373142				chr1	44621492	44621764				chr1	79083017	79086502					chr1	24374940	24375164
											chr1	24397314	24397567				chr1	44870589	44870920				chr1	84461728	84463534					chr1	24476366	24476592
											chr1	24477034	24477248				chr1	45081155	45081367				chr1	84462120	84468172					chr1	24518294	24518728
											chr1	24528435	24528782				chr1	45096976	45097194				chr1	84542421	84546815					chr1	24563271	24563611
											chr1	24593009	24593267				chr1	45241971	45242210				chr1	84566201	84571062					chr1	24592885	24593310
											chr1	24610398	24610679				chr1	45262409	45262617				chr1	84566201	84572368					chr1	24610339	24610964
											chr1	24616530	24616768				chr1	45272818	45273066				chr1	84710110	84715307					chr1	24616483	24616902
											chr1	24620882	24621752				chr1	45342960	45343168				chr1	84761029	84766561					chr1	24620663	24621303
											chr1	24648781	24648969				chr1	45358041	45358312				chr1	84764218	84766561					chr1	24648542	24648720
											chr1	24691767	24692005				chr1	45390140	45390358				chr1	84942113	84948038					chr1	24691675	24692023
											chr1	24717843	24718076				chr1	45396264	45396611				chr1	84942123	84948426					chr1	24717903	24718093
											chr1	24740121	24740410				chr1	45477786	45478156				chr1	84968263	84974471					chr1	24736103	24736336
											chr1	24742016	24742365				chr1	45518290	45518509				chr1	84968834	84974471					chr1	24740154	24740420
											chr1	24842035	24842420				chr1	45544409	45544617				chr1	84970688	84974478					chr1	24742139	24742317
											chr1	24885641	24885862				chr1	45664990	45665204				chr1	84970688	84975428					chr1	24842084	24842373
											chr1	24913779	24914024				chr1	45716772	45716980				chr1	85035699	85041675					chr1	24969290	24969604
											chr1	24969340	24969859				chr1	45765860	45766068				chr1	85036675	85041675					chr1	25005048	25005403
											chr1	25031764	25032108				chr1	45777798	45778020				chr1	85036559	85042017					chr1	25010106	25010613
											chr1	25071501	25071944				chr1	45930772	45931073				chr1	85036675	85042894					chr1	25031785	25032051
											chr1	25188832	25189200				chr1	45956936	45957144				chr1	85066886	85072942					chr1	25071557	25072024
											chr1	25224651	25224867				chr1	45965844	45966082				chr1	85067072	85073390					chr1	25241420	25241600
											chr1	25256751	25257142				chr1	46113113	46113478				chr1	85083074	85088347					chr1	25256547	25256771
											chr1	25427961	25428215				chr1	46303506	46303844				chr1	85084284	85088347					chr1	25427959	25428176
											chr1	25558896	25559351				chr1	46303933	46304141				chr1	85153460	85159500					chr1	25531451	25531629
											chr1	25566154	25566754				chr1	46406954	46407206				chr1	85154098	85159500					chr1	25558949	25559133
											chr1	25573921	25574231				chr1	46592062	46592326				chr1	85161502	85167655					chr1	25573921	25574285
											chr1	25594241	25594575				chr1	46769517	46769839				chr1	85189450	85193406					chr1	25579297	25579549
											chr1	25664661	25664935				chr1	47105945	47106325				chr1	85216311	85222507					chr1	25580452	25580729
											chr1	25665135	25665356				chr1	47323292	47323773				chr1	85377029	85382629					chr1	25594347	25594619
											chr1	25756599	25756857				chr1	47571107	47571333				chr1	85407407	85413237					chr1	25756601	25756880
											chr1	25757146	25757379				chr1	47573447	47573835				chr1	85428683	85429409					chr1	25757141	25757352
											chr1	25895054	25895320				chr1	47639722	47639930				chr1	85664652	85669891					chr1	25895177	25895702
											chr1	25900113	25900474				chr1	47909066	47909301				chr1	85665685	85669891					chr1	25943444	25943745
											chr1	25943028	25943216				chr1	48035464	48035690				chr1	85711820	85713686					chr1	26021659	26021843
											chr1	26021574	26021868				chr1	48042182	48042390				chr1	85722335	85723410					chr1	26099946	26100345
											chr1	26137394	26137604				chr1	48052274	48052482				chr1	85740968	85745715					chr1	26146080	26146261
											chr1	26146345	26146681				chr1	48191848	48192142				chr1	85746294	85747319					chr1	26185739	26186156
											chr1	26185873	26186247				chr1	48324680	48324915				chr1	85776785	85777150					chr1	26216891	26217328
											chr1	26202105	26202353				chr1	48388144	48388352				chr1	85776785	85782892					chr1	26218910	26219108
											chr1	26218798	26219274				chr1	48509086	48509294				chr1	85801918	85806748					chr1	26324518	26324792
											chr1	26232827	26233029				chr1	48755027	48755243				chr1	85958271	85963371					chr1	26361845	26362113
											chr1	26324429	26324918				chr1	48943931	48944139				chr1	85962124	85964591					chr1	26424322	26424500
											chr1	26361909	26362291				chr1	49135346	49135554				chr1	85989977	85990429					chr1	26431495	26431698
											chr1	26362534	26362755				chr1	49472597	49472805				chr1	85989977	85996113					chr1	26438481	26438659
											chr1	26438111	26438350				chr1	51080218	51080436				chr1	85993345	85996191					chr1	26449721	26450241
											chr1	26449789	26450116				chr1	51146773	51146981				chr1	86007196	86008285					chr1	26452949	26453163
											chr1	26452919	26453142				chr1	51173812	51174020				chr1	86007549	86008285					chr1	26488304	26488752
											chr1	26471672	26471932				chr1	51176383	51176645				chr1	86007769	86013384					chr1	26560325	26560631
											chr1	26488188	26488415				chr1	51255824	51256081				chr1	86007769	86013771					chr1	26602696	26602946
											chr1	26496192	26496468				chr1	51291955	51292202				chr1	86170946	86177203					chr1	26611141	26611569
											chr1	26503833	26504021				chr1	51414185	51414403				chr1	86438706	86444824					chr1	26690502	26690715
											chr1	26560329	26560923				chr1	51424059	51424329				chr1	86858716	86863894					chr1	26704506	26704871
											chr1	26606368	26606589				chr1	51435637	51435958				chr1	86892620	86898827					chr1	26705054	26705232
											chr1	26633057	26633311				chr1	51512306	51512535				chr1	86892979	86898827					chr1	26713938	26714295
											chr1	26648172	26648369				chr1	51570639	51570876				chr1	87167096	87167728					chr1	26758630	26758910
											chr1	26663151	26663415				chr1	51578569	51578777				chr1	87167096	87171807					chr1	26799487	26799808
											chr1	26690415	26690603				chr1	51583729	51583946				chr1	87167923	87171807					chr1	26827059	26827341
											chr1	26704580	26705103				chr1	51642481	51642689				chr1	87168061	87173614					chr1	26947214	26947670
											chr1	26713927	26714149				chr1	51652261	51652490				chr1	87168061	87174142					chr1	26963043	26963241
											chr1	26735071	26735270				chr1	51670929	51671317				chr1	87237002	87243191					chr1	27024733	27024937
											chr1	26758491	26758921				chr1	51733310	51733565				chr1	87242184	87243191					chr1	27175603	27176071
											chr1	26799524	26799761				chr1	51839989	51840199				chr1	87243860	87248489					chr1	27234021	27234299
											chr1	26827637	26827866				chr1	51845627	51845835				chr1	87243860	87249924					chr1	27248007	27248205
											chr1	26857580	26858002				chr1	51894148	51894356				chr1	87296338	87302646					chr1	27317075	27317454
											chr1	26928914	26929114				chr1	51912097	51912344				chr1	87308886	87310646					chr1	27339380	27339832
											chr1	26947363	26947589				chr1	51917799	51918007				chr1	87308886	87314766					chr1	27438508	27438721
											chr1	26947692	26948175				chr1	51983831	51984072				chr1	87309868	87315414					chr1	27481683	27481875
											chr1	26963046	26963303				chr1	52001272	52001480				chr1	87376820	87382799					chr1	27481978	27482182
											chr1	27003993	27004321				chr1	52019356	52019564				chr1	87612553	87617671					chr1	27816673	27817030
											chr1	27024575	27024955				chr1	52166683	52166924				chr1	87886475	87890124					chr1	27866846	27867162
											chr1	27032223	27032454				chr1	52173468	52173676				chr1	88183975	88187515					chr1	27868973	27869355
											chr1	27050002	27050190				chr1	52189623	52189831				chr1	88208145	88213799					chr1	27977421	27977668
											chr1	27115659	27115889				chr1	52497207	52497423				chr1	88258030	88264080					chr1	27998590	27998916
											chr1	27189377	27189647				chr1	52520224	52520509				chr1	88351301	88355043					chr1	28052191	28052408
											chr1	27191523	27191940				chr1	52521197	52521504				chr1	88418767	88422803					chr1	28099356	28099648
											chr1	27216633	27216917				chr1	52540225	52540433				chr1	88423801	88425126					chr1	28156972	28157214
											chr1	27226918	27227124				chr1	52589578	52589797				chr1	88430908	88437118					chr1	28241121	28241640
											chr1	27234180	27234368				chr1	52677849	52678108				chr1	89146533	89152691					chr1	28412423	28412601
											chr1	27247954	27248349				chr1	52697249	52697485				chr1	89152265	89153120					chr1	28414856	28415059
											chr1	27326015	27326276				chr1	52699454	52699739				chr1	89199005	89200478					chr1	28415146	28415396
											chr1	27339319	27339743				chr1	52713153	52713407				chr1	89200421	89200478					chr1	28450175	28450364
											chr1	27371107	27371385				chr1	52726229	52726498				chr1	89236880	89242476					chr1	28471138	28471348
											chr1	27423979	27424167				chr1	52739247	52739497				chr1	89237606	89243202					chr1	28559453	28559723
											chr1	27481585	27481828				chr1	52746921	52747178				chr1	89447895	89452776					chr1	28573762	28574096
											chr1	27519210	27519535				chr1	52752731	52752962				chr1	89455194	89460649					chr1	28575609	28575809
											chr1	27560755	27561173				chr1	52869366	52869574				chr1	89455527	89460649					chr1	28575986	28576245
											chr1	27648583	27648843				chr1	52870095	52870596				chr1	89588600	89594552					chr1	28585643	28586060
											chr1	27693316	27693582				chr1	52881995	52882203				chr1	89589712	89594953					chr1	28586753	28586952
											chr1	27718914	27719233				chr1	52884896	52885113				chr1	90225563	90231710					chr1	28655213	28655618
											chr1	27816624	27816944				chr1	52888301	52888628				chr1	90225790	90231766					chr1	28672823	28673129
											chr1	27817063	27817264				chr1	52893822	52894030				chr1	90267349	90268115					chr1	28678128	28678585
											chr1	27868944	27869219				chr1	52939627	52939869				chr1	90329191	90334929					chr1	28680611	28681039
											chr1	27894902	27895258				chr1	52941656	52941864				chr1	90352559	90358515					chr1	28685201	28685519
											chr1	27935087	27935295				chr1	52965252	52965460				chr1	90352640	90358874					chr1	28696970	28697176
											chr1	27977311	27977646				chr1	52978696	52978904				chr1	90353440	90359149					chr1	28718570	28718895
											chr1	27989658	27989960				chr1	52979868	52980167				chr1	90355103	90359149					chr1	28743026	28743280
											chr1	27998691	27999037				chr1	52985567	52985786				chr1	90374222	90375466					chr1	28743922	28744206
											chr1	28052058	28052493				chr1	53016203	53016470				chr1	90374222	90379666					chr1	28748489	28748729
											chr1	28099435	28099841				chr1	53017927	53018146				chr1	90383683	90387670					chr1	28764414	28764886
											chr1	28157110	28157390				chr1	53163242	53163631				chr1	90384089	90387670					chr1	28776458	28776824
											chr1	28201785	28202025				chr1	53176589	53176859				chr1	90416387	90422166					chr1	28832234	28832714
											chr1	28240980	28241475				chr1	53231808	53232020				chr1	90457263	90458724					chr1	28879251	28879482
											chr1	28285954	28286142				chr1	53383046	53383254				chr1	90865752	90868681					chr1	28969654	28969913
											chr1	28415005	28415402				chr1	53400902	53401114				chr1	90862758	90868681					chr1	28974762	28975093
											chr1	28562371	28562729				chr1	53454394	53454634				chr1	90865752	90871953					chr1	28975269	28975644
											chr1	28573664	28574046				chr1	53480494	53480742				chr1	90865540	90868946					chr1	29063615	29063793
											chr1	28574950	28575289				chr1	53490778	53490993				chr1	91184084	91190316					chr1	29186765	29187469
											chr1	28576061	28576285				chr1	53500534	53500742				chr1	91484859	91491017					chr1	29240914	29241154
											chr1	28585674	28586020				chr1	53509779	53510064				chr1	91849675	91856189					chr1	29298987	29299181
											chr1	28640374	28640765				chr1	53512721	53512996				chr1	91866790	91867536					chr1	29300329	29300758
											chr1	28655272	28655675				chr1	53521616	53521934				chr1	91867355	91873175					chr1	29432496	29432730
											chr1	28686235	28686423				chr1	53687350	53687606				chr1	91963201	91969504					chr1	29508382	29508797
											chr1	28696004	28696325				chr1	53704663	53704979				chr1	91969202	91970039					chr1	29529342	29529614
											chr1	28718610	28718860				chr1	53805011	53805223				chr1	92032316	92038449					chr1	30042675	30043474
											chr1	28743947	28744368				chr1	53888526	53888755				chr1	92195112	92201180					chr1	30057605	30057852
											chr1	28764366	28764703				chr1	53915338	53915573				chr1	92199549	92201180					chr1	30122470	30122729
											chr1	28776526	28776750				chr1	53919438	53919685				chr1	92199507	92201317					chr1	30447227	30447500
											chr1	28832280	28832572				chr1	53920895	53921103				chr1	92199549	92205955					chr1	30664094	30664365
											chr1	28844518	28844777				chr1	54007897	54008163				chr1	92295388	92299067					chr1	30998898	30999219
											chr1	28879103	28879669				chr1	54172945	54173153				chr1	92295388	92299996					chr1	31289471	31289834
											chr1	28908352	28908573				chr1	54178844	54179200				chr1	92307461	92310614					chr1	31296855	31297543
											chr1	28969465	28970079				chr1	54201736	54201998				chr1	92353605	92354869					chr1	31327095	31327291
											chr1	28974757	28975074				chr1	54253892	54254196				chr1	92761924	92767667					chr1	31538265	31538463
											chr1	28975322	28975912				chr1	54264165	54264499				chr1	93251873	93254093					chr1	31538520	31538848
											chr1	28995109	28995318				chr1	54279860	54280068				chr1	93267304	93267622					chr1	31625263	31625639
											chr1	29062881	29063558				chr1	54326784	54327193				chr1	93297924	93300716					chr1	31635563	31635813
											chr1	29111669	29111906				chr1	54345434	54345648				chr1	93541880	93548088					chr1	31643635	31644018
											chr1	29203796	29204002				chr1	54391822	54392030				chr1	93642168	93647967					chr1	31655357	31655544
											chr1	29208628	29208861				chr1	54404760	54405091				chr1	93642864	93647967					chr1	31769602	31770016
											chr1	29240719	29241086				chr1	54409903	54410195				chr1	93772127	93773508					chr1	31895577	31895770
											chr1	29450973	29451161				chr1	54501254	54501516				chr1	93788023	93793741					chr1	31899246	31899473
											chr1	29508264	29508819				chr1	54526030	54526239				chr1	93801013	93802069					chr1	31917635	31918158
											chr1	29529307	29529616				chr1	54549670	54549999				chr1	93801013	93805693					chr1	31956187	31956613
											chr1	29557310	29557585				chr1	54816563	54816783				chr1	93808111	93814143					chr1	31986482	31986741
											chr1	29565719	29565931				chr1	54951559	54951784				chr1	93809069	93814644					chr1	31996757	31997126
											chr1	29598244	29598527				chr1	54971602	54971866				chr1	93910168	93911166					chr1	32001258	32001558
											chr1	29609900	29610186				chr1	55010022	55010308				chr1	94127219	94132941					chr1	32013987	32014209
											chr1	29839912	29840128				chr1	55062281	55062489				chr1	94129287	94132941					chr1	32014286	32014750
											chr1	30042861	30043248				chr1	55091808	55092016				chr1	94144422	94149633					chr1	32015269	32015827
											chr1	30122564	30122781				chr1	55269641	55269849				chr1	94144422	94150722					chr1	32028550	32028774
											chr1	30182351	30182591				chr1	55321988	55322297				chr1	94155813	94162043					chr1	32039459	32039974
											chr1	30853257	30853514				chr1	55353551	55353784				chr1	94242262	94248758					chr1	32041221	32041419
											chr1	31190745	31191193				chr1	55370419	55370644				chr1	94341654	94347881					chr1	32047500	32047724
											chr1	31192095	31192306				chr1	55621381	55621608				chr1	94371900	94372184					chr1	32110498	32110963
											chr1	31274676	31274930				chr1	55626814	55627045				chr1	94700078	94705685					chr1	32131976	32132351
											chr1	31296755	31297121				chr1	55660110	55660381				chr1	94700499	94706381					chr1	32166694	32167021
											chr1	31297282	31297531				chr1	55672550	55672835				chr1	94701049	94706381					chr1	32178263	32178736
											chr1	31384286	31384506				chr1	55678353	55678562				chr1	94703865	94706381					chr1	32264300	32264541
											chr1	31538389	31538916				chr1	55734692	55734900				chr1	94721425	94721709					chr1	32281475	32281786
											chr1	31625315	31625533				chr1	55779063	55779276				chr1	94715501	94716584					chr1	32297515	32297693
											chr1	31628275	31628576				chr1	55865308	55865516				chr1	94787475	94790494					chr1	32376731	32376909
											chr1	31635535	31635836				chr1	55878906	55879114				chr1	94788230	94793686					chr1	32396356	32396534
											chr1	31643525	31643945				chr1	55883454	55883671				chr1	94880472	94886655					chr1	32397390	32397585
											chr1	31655306	31655579				chr1	55894790	55895092				chr1	94944154	94950292					chr1	32400402	32400691
											chr1	31769548	31769949				chr1	55909234	55909585				chr1	94976649	94980277					chr1	32405667	32405888
											chr1	31867496	31867984				chr1	55920578	55920845				chr1	95042417	95048255					chr1	32410350	32410614
											chr1	31895443	31895889				chr1	55922147	55922355				chr1	95043039	95048695					chr1	32420237	32420606
											chr1	31904534	31905030				chr1	55929527	55929810				chr1	95110848	95114159					chr1	32421538	32421852
											chr1	31917632	31918103				chr1	55957309	55957584				chr1	95107951	95111054					chr1	32479071	32479331
											chr1	31955965	31956562				chr1	55990678	55990886				chr1	95108962	95114159					chr1	32599117	32599459
											chr1	31988651	31988901				chr1	56002091	56002413				chr1	95161535	95163229					chr1	32666213	32666397
											chr1	31996759	31996989				chr1	56011546	56011761				chr1	95176322	95182530					chr1	32687888	32688069
											chr1	32014299	32014804				chr1	56076460	56076668				chr1	95190570	95193175					chr1	32701555	32702305
											chr1	32015181	32015454				chr1	56076823	56077058				chr1	95245908	95252101					chr1	32706168	32706407
											chr1	32029783	32029971				chr1	56100994	56101202				chr1	95264496	95265602					chr1	32756765	32757065
											chr1	32039543	32039837				chr1	56123698	56123954				chr1	95317528	95323762					chr1	32757516	32757797
											chr1	32047559	32047747				chr1	56133804	56134029				chr1	95326461	95327214					chr1	32860099	32860444
											chr1	32059629	32059843				chr1	56136211	56136419				chr1	95321006	95323797					chr1	32872499	32872711
											chr1	32110416	32111006				chr1	56141853	56142199				chr1	95326648	95332738					chr1	32913609	32913813
											chr1	32132132	32132368				chr1	56152228	56152436				chr1	95506007	95512257					chr1	32951073	32951340
											chr1	32135719	32135907				chr1	56157148	56157356				chr1	96825674	96831501					chr1	32966242	32966632
											chr1	32166746	32167224				chr1	56162145	56162502				chr1	97636837	97640167					chr1	32986159	32986342
											chr1	32178159	32178351				chr1	56173962	56174170				chr1	97638819	97643132					chr1	33004654	33004892
											chr1	32254125	32254349				chr1	56184459	56184982				chr1	97846475	97847906					chr1	33005827	33006074
											chr1	32281425	32281731				chr1	56192488	56192852				chr1	97846935	97847906					chr1	33116053	33116280
											chr1	32363238	32363426				chr1	56202909	56203216				chr1	98312621	98314315					chr1	33116464	33116830
											chr1	32404009	32404489				chr1	56218428	56218636				chr1	98383381	98389212					chr1	33169106	33169773
											chr1	32409850	32410279				chr1	56240643	56240851				chr1	98383770	98389912					chr1	33177787	33178141
											chr1	32410393	32410644				chr1	56247832	56248040				chr1	98400444	98405923					chr1	33195545	33195773
											chr1	32420274	32420664				chr1	56270324	56270532				chr1	98401943	98406740					chr1	33195930	33196199
											chr1	32429718	32430017				chr1	56272650	56273005				chr1	98406126	98406740					chr1	33207842	33208020
											chr1	32469256	32469472				chr1	56283131	56283339				chr1	98406603	98406740					chr1	33227115	33227384
											chr1	32479068	32479600				chr1	56294331	56294539				chr1	98549353	98554931					chr1	33254959	33255276
											chr1	32538345	32538670				chr1	56301645	56301950				chr1	98786515	98792866					chr1	33282869	33283153
											chr1	32573411	32573727				chr1	56307304	56307598				chr1	98788735	98792868					chr1	33405325	33405538
											chr1	32599052	32599415				chr1	56345074	56345323				chr1	99124808	99130747					chr1	33414494	33414846
											chr1	32645088	32645407				chr1	56378687	56378936				chr1	99125875	99130747					chr1	33419091	33419525
											chr1	32665989	32666511				chr1	56418607	56418815				chr1	99920079	99926213					chr1	33419780	33420036
											chr1	32687831	32688095				chr1	56422421	56422629				chr1	100108729	100114068					chr1	33430112	33430339
											chr1	32701797	32701985				chr1	56428180	56428388				chr1	100108729	100114761					chr1	33430508	33430738
											chr1	32705957	32706233				chr1	56434253	56434461				chr1	100145203	100151345					chr1	33446772	33447214
											chr1	32757372	32757765				chr1	56451549	56451757				chr1	100148337	100151491					chr1	33454823	33455159
											chr1	32817140	32817329				chr1	56460391	56460840				chr1	100148153	100151345					chr1	33458007	33458311
											chr1	32859953	32860382				chr1	56477358	56477566				chr1	100148337	100154372					chr1	33502510	33502872
											chr1	32866540	32866823				chr1	56478155	56478422				chr1	100318190	100319101					chr1	33515817	33516190
											chr1	32879609	32879829				chr1	56519942	56520150				chr1	100434525	100438564					chr1	33520896	33521095
											chr1	32914023	32914256				chr1	56522628	56522838				chr1	100434525	100439066					chr1	33526300	33526478
											chr1	32986116	32986353				chr1	56528137	56528345				chr1	100500572	100504866					chr1	33592834	33593233
											chr1	33055329	33055633				chr1	56533769	56534148				chr1	100501083	100504866					chr1	33687134	33687423
											chr1	33077688	33078111				chr1	56538608	56538816				chr1	100500572	100505634					chr1	33722489	33722677
											chr1	33116039	33116258				chr1	56544063	56544271				chr1	100501083	100505634					chr1	33896418	33896783
											chr1	33116445	33116888				chr1	56581066	56581397				chr1	100595370	100601863					chr1	33899225	33899640
											chr1	33169008	33169355				chr1	56591076	56591284				chr1	100596346	100601863					chr1	33925414	33925610
											chr1	33177886	33178145				chr1	56634828	56635036				chr1	100712332	100718572					chr1	33937940	33938196
											chr1	33190847	33191084				chr1	56672106	56672316				chr1	100717722	100718696					chr1	34051786	34052055
											chr1	33225144	33225346				chr1	56690741	56691117				chr1	100813794	100815029					chr1	35228971	35229449
											chr1	33225636	33225990				chr1	56701881	56702113				chr1	100813794	100819865					chr1	35247037	35247233
											chr1	33227081	33227372				chr1	56711922	56712166				chr1	100922167	100922468					chr1	35325375	35325653
											chr1	33238656	33238886				chr1	56718149	56718357				chr1	100926372	100932535					chr1	35497283	35497798
											chr1	33254907	33255290				chr1	56729939	56730147				chr1	100926327	100928355					chr1	35545046	35545259
											chr1	33282865	33283176				chr1	56772029	56772269				chr1	101357663	101363877					chr1	35581031	35581573
											chr1	33405259	33405447				chr1	56942005	56942220				chr1	101358316	101364200					chr1	35658692	35659174
											chr1	33430330	33430748				chr1	56944843	56945094				chr1	101358561	101364200					chr1	36021227	36021742
											chr1	33446861	33447128				chr1	56951884	56952093				chr1	101358834	101363877					chr1	36023262	36023491
											chr1	33454929	33455145				chr1	57015978	57016186				chr1	101358834	101364504					chr1	36030342	36030571
											chr1	33458028	33458352				chr1	57026552	57026862				chr1	101358834	101364756					chr1	36107131	36107322
											chr1	33502391	33502803				chr1	57034844	57035053				chr1	101488617	101494828					chr1	36184450	36184726
											chr1	33520802	33520990				chr1	57056210	57056424				chr1	101699405	101705279					chr1	36235639	36235853
											chr1	33526424	33526614				chr1	57060779	57061047				chr1	101701323	101705279					chr1	36396490	36396675
											chr1	33546433	33546850				chr1	57082021	57082229				chr1	104065390	104071698					chr1	36546472	36546786
											chr1	33552055	33552320				chr1	57105906	57106129				chr1	107596096	107602240					chr1	36554573	36554751
											chr1	33560709	33560897				chr1	57110312	57110520				chr1	108112657	108118552					chr1	36554859	36555188
											chr1	33592710	33593304				chr1	57115523	57115733				chr1	108228816	108234328					chr1	36599129	36599320
											chr1	33686545	33687007				chr1	57129546	57129765				chr1	108230349	108234328					chr1	36615022	36615551
											chr1	33761141	33761371				chr1	57134900	57135129				chr1	108665183	108671406					chr1	36653795	36653974
											chr1	33812608	33812811				chr1	57137924	57138153				chr1	108740244	108746152					chr1	36689379	36690040
											chr1	33833452	33833670				chr1	57143399	57143607				chr1	109042709	109046135					chr1	36765524	36766035
											chr1	33896527	33896783				chr1	57155085	57155324				chr1	109042709	109048997					chr1	36840257	36840564
											chr1	33937886	33938312				chr1	57157707	57157915				chr1	109043632	109049260					chr1	36851645	36852599
											chr1	35229105	35229431				chr1	57162848	57163088				chr1	109061816	109065729					chr1	37920664	37920984
											chr1	35318340	35318635				chr1	57171046	57171282				chr1	109093625	109099886					chr1	37964693	37965078
											chr1	35325323	35325630				chr1	57178189	57178397				chr1	109099412	109099886					chr1	37979513	37979696
											chr1	35331965	35332244				chr1	57229639	57229925				chr1	109101454	109107603					chr1	37980483	37980701
											chr1	35390533	35390721				chr1	57254208	57254548				chr1	109101388	109105669					chr1	38000108	38000399
											chr1	35497214	35497713				chr1	57294642	57294850				chr1	109101388	109106960					chr1	38019837	38020049
											chr1	35544809	35545170				chr1	57315278	57315486				chr1	109200552	109204219					chr1	38061433	38061649
											chr1	35658613	35659144				chr1	57536342	57536588				chr1	109231769	109232264					chr1	38156148	38156449
											chr1	35667793	35667989				chr1	57608456	57608664				chr1	109231769	109237696					chr1	38157986	38158172
											chr1	35734130	35734394				chr1	57610082	57610290				chr1	109233042	109238084					chr1	38455683	38456004
											chr1	36023180	36023634				chr1	57684434	57684642				chr1	109244207	109245246					chr1	38478117	38478634
											chr1	36034579	36034885				chr1	57694892	57695125				chr1	109245191	109250436					chr1	39324453	39324788
											chr1	36107059	36107285				chr1	57964808	57965016				chr1	109286943	109292756					chr1	39325432	39325683
											chr1	36235013	36235222				chr1	58048932	58049165				chr1	109286974	109293162					chr1	39451995	39452408
											chr1	36235510	36235832				chr1	58089408	58089690				chr1	109287952	109292756					chr1	39452529	39452723
											chr1	36348555	36348919				chr1	58268272	58268480				chr1	109287952	109293186					chr1	39568216	39568548
											chr1	36396230	36396430				chr1	58338204	58338412				chr1	109416191	109422216					chr1	39569019	39569718
											chr1	36396599	36396894				chr1	58363595	58363803				chr1	109419846	109422650					chr1	39571524	39571703
											chr1	36534472	36534705				chr1	58427392	58427643				chr1	109639547	109645496					chr1	39582682	39582880
											chr1	36546400	36546590				chr1	58791561	58791808				chr1	109814638	109820743					chr1	39596208	39596444
											chr1	36554308	36554575				chr1	58843652	58843860				chr1	109817103	109820994					chr1	39624898	39625271
											chr1	36614977	36615547				chr1	58955661	58955886				chr1	109965947	109970272					chr1	39643442	39643724
											chr1	36616492	36616710				chr1	58956414	58956660				chr1	109966184	109972447					chr1	39644253	39645071
											chr1	36653524	36654059				chr1	59010222	59010617				chr1	110005983	110006217					chr1	39649256	39649838
											chr1	36689589	36690096				chr1	59062395	59062760				chr1	110030295	110030506					chr1	39651311	39651731
											chr1	36765591	36765906				chr1	59132340	59132548				chr1	110039449	110039750					chr1	39657791	39658382
											chr1	36840284	36840507				chr1	59140276	59140660				chr1	110087669	110092185					chr1	39660858	39661154
											chr1	36851594	36851954				chr1	59150047	59150264				chr1	110088010	110094081					chr1	39864195	39864740
											chr1	36852114	36852460				chr1	59156585	59156793				chr1	110543448	110544302					chr1	39874695	39874873
											chr1	36863398	36863758				chr1	59160262	59160504				chr1	110543644	110550025					chr1	40042504	40042684
											chr1	36886447	36886726				chr1	59173008	59173231				chr1	110569284	110575457					chr1	40071479	40072143
											chr1	36915975	36916340				chr1	59221004	59221445				chr1	110573970	110575457					chr1	40108453	40108948
											chr1	36929924	36930257				chr1	59234906	59235221				chr1	110742625	110742841					chr1	40185789	40185974
											chr1	36952610	36952909				chr1	59265256	59265608				chr1	110878298	110885003					chr1	40265502	40265997
											chr1	37889497	37889710				chr1	59290731	59290998				chr1	111323017	111326793					chr1	40282270	40282634
											chr1	37899989	37900186				chr1	59305588	59305796				chr1	111503700	111509928					chr1	40317932	40318147
											chr1	37920576	37921063				chr1	59314827	59315117				chr1	111570202	111576038					chr1	40358210	40358531
											chr1	37942278	37942473				chr1	59325883	59326132				chr1	111679613	111685326					chr1	40358915	40359161
											chr1	37952919	37953246				chr1	59338127	59338339				chr1	111768063	111768845					chr1	40420833	40421112
											chr1	37980448	37980832				chr1	59349023	59349296				chr1	111886673	111892220					chr1	40480581	40481216
											chr1	38019806	38020063				chr1	59373785	59373993				chr1	111988819	111995181					chr1	40596731	40597092
											chr1	38061365	38061745				chr1	59387953	59388354				chr1	111989319	111995188					chr1	40723087	40723310
											chr1	38077218	38077551				chr1	59395326	59395783				chr1	112048073	112054222					chr1	40723701	40723903
											chr1	38156116	38156460				chr1	59456406	59456764				chr1	112096841	112099105					chr1	40839446	40839654
											chr1	38157868	38158194				chr1	59465815	59466050				chr1	112132401	112138610					chr1	40841392	40841575
											chr1	38205017	38205233				chr1	59479224	59479465				chr1	112133935	112138974					chr1	40915371	40915552
											chr1	38259726	38259944				chr1	59487259	59487624				chr1	112196028	112201666					chr1	40916660	40916904
											chr1	38273256	38273471				chr1	59520970	59521178				chr1	112909338	112915413					chr1	41174851	41175029
											chr1	38325155	38325590				chr1	59544780	59545012				chr1	112935603	112936839					chr1	41177166	41177404
											chr1	38397345	38397679				chr1	59588131	59588606				chr1	112930460	112936803					chr1	41318927	41319174
											chr1	38412683	38413018				chr1	59608792	59609058				chr1	112935603	112940019					chr1	41329768	41330016
											chr1	38455552	38456069				chr1	59612943	59613293				chr1	112933623	112936803					chr1	41332292	41332492
											chr1	38478069	38478533				chr1	59643798	59644034				chr1	112944381	112950246					chr1	41341281	41341785
											chr1	38513039	38513316				chr1	59644225	59644686				chr1	113045104	113047779					chr1	41343633	41343822
											chr1	38604276	38604624				chr1	59729962	59730274				chr1	113085759	113089918					chr1	41363151	41363503
											chr1	39324574	39324904				chr1	59755683	59755918				chr1	113087248	113089918					chr1	41363631	41363905
											chr1	39325451	39325665				chr1	59840859	59841075				chr1	113159219	113162366					chr1	41364056	41364521
											chr1	39339002	39339333				chr1	59878600	59878808				chr1	113177005	113181727					chr1	41367703	41367989
											chr1	39407486	39407674				chr1	59900164	59900424				chr1	113181822	113183193					chr1	41410025	41410442
											chr1	39456785	39456998				chr1	59912229	59912573				chr1	113213992	113214267					chr1	41414511	41414754
											chr1	39491800	39492122				chr1	59922966	59923223				chr1	113213992	113220009					chr1	41433423	41433928
											chr1	39492290	39492603				chr1	59953252	59953493				chr1	113214311	113220265					chr1	41469431	41469704
											chr1	39547166	39547389				chr1	59963142	59963392				chr1	113612318	113618526					chr1	41575012	41575254
											chr1	39564336	39564714				chr1	60061067	60061381				chr1	113680385	113686470					chr1	41575410	41575791
											chr1	39568312	39568500				chr1	60066879	60067087				chr1	113936299	113937340					chr1	41618290	41618775
											chr1	39582976	39583226				chr1	60141564	60141800				chr1	113931117	113936100					chr1	41827692	41827870
											chr1	39649356	39649860				chr1	60148145	60148358				chr1	113996635	114001913					chr1	41941605	41941812
											chr1	39657799	39658138				chr1	60150742	60150955				chr1	114299354	114305284					chr1	41958619	41958937
											chr1	39724396	39724584				chr1	60196517	60196782				chr1	114300127	114305284					chr1	41961821	41962251
											chr1	39864110	39864625				chr1	60210750	60210958				chr1	114351790	114352917					chr1	42128035	42128492
											chr1	40004989	40005198				chr1	60225003	60225439				chr1	114351790	114357369					chr1	42137874	42138197
											chr1	40042406	40042716				chr1	60232087	60232447				chr1	114352143	114358343					chr1	42248848	42249189
											chr1	40071694	40072147				chr1	60242539	60242853				chr1	115051367	115057178					chr1	42328013	42328342
											chr1	40119283	40119472				chr1	60244465	60244673				chr1	115056907	115057624					chr1	42328532	42328940
											chr1	40157037	40157285				chr1	60274357	60274565				chr1	115052099	115057178					chr1	42335792	42336108
											chr1	40265382	40265574				chr1	60279692	60280040				chr1	115056907	115058365					chr1	42366287	42366574
											chr1	40318123	40318406				chr1	60292500	60292776				chr1	115121187	115127570					chr1	42386418	42386674
											chr1	40349075	40349363				chr1	60358055	60358263				chr1	115210775	115215934					chr1	42421223	42421516
											chr1	40358216	40358450				chr1	60382773	60382981				chr1	115210775	115216238					chr1	42631368	42631658
											chr1	40358951	40359185				chr1	60424100	60424308				chr1	115256535	115262614					chr1	42800488	42800784
											chr1	40367469	40368131				chr1	60431373	60431581				chr1	115297049	115297853					chr1	42801516	42801913
											chr1	40421469	40421777				chr1	60747186	60747630				chr1	115297049	115302848					chr1	42846499	42846685
											chr1	40439259	40439513				chr1	60951491	60951733				chr1	115299298	115303895					chr1	42928580	42928968
											chr1	40505577	40505803				chr1	61039938	61040149				chr1	115320257	115326548					chr1	42995584	42995895
											chr1	40506096	40506544				chr1	61298780	61298988				chr1	115592174	115598319					chr1	43147662	43148131
											chr1	40550422	40550610				chr1	61313981	61314196				chr1	115602317	115608656					chr1	43232727	43232925
											chr1	40562832	40563183				chr1	61353920	61354128				chr1	116085369	116091576					chr1	43311937	43312309
											chr1	40609768	40609961				chr1	61362644	61363007				chr1	116135590	116141750					chr1	43402360	43402558
											chr1	40626855	40627106				chr1	61382636	61382926				chr1	116311289	116317481					chr1	43406745	43406996
											chr1	40723476	40723975				chr1	61395847	61396055				chr1	116322582	116328899					chr1	43423826	43424026
											chr1	40804507	40804695				chr1	61456852	61457085				chr1	116351037	116353691					chr1	43432848	43433229
											chr1	40915560	40915938				chr1	61478514	61478767				chr1	116368980	116369532					chr1	43672689	43673346
											chr1	40974237	40974521				chr1	61487653	61487861				chr1	116516696	116521964					chr1	43833984	43834291
											chr1	40997110	40997559				chr1	61522778	61523003				chr1	116517149	116522959					chr1	43838858	43839230
											chr1	41134612	41134800				chr1	61543576	61543920				chr1	116649491	116655744					chr1	43855268	43855655
											chr1	41157129	41157511				chr1	61545590	61545807				chr1	116650133	116655744					chr1	43938075	43938685
											chr1	41157705	41157939				chr1	61553847	61554109				chr1	116650251	116656066					chr1	43941499	43942036
											chr1	41174826	41175037				chr1	61561897	61562172				chr1	116650251	116656325					chr1	43988855	43989140
											chr1	41239939	41240127				chr1	61579040	61579382				chr1	116678641	116685002					chr1	43994941	43995151
											chr1	41331981	41332300				chr1	61581008	61581419				chr1	116880449	116882729					chr1	44115512	44115850
											chr1	41341433	41341714				chr1	61590491	61590699				chr1	116912631	116917080					chr1	44173477	44173655
											chr1	41363217	41363439				chr1	61601049	61601262				chr1	116916062	116917080					chr1	44229161	44229362
											chr1	41364160	41364686				chr1	61649904	61650359				chr1	116917606	116922231					chr1	44249272	44249716
											chr1	41410040	41410435				chr1	61684593	61684822				chr1	116915990	116918936					chr1	44287778	44288012
											chr1	41410674	41410950				chr1	61693908	61694116				chr1	116916062	116922231					chr1	44296568	44296746
											chr1	41414506	41414782				chr1	61701255	61701469				chr1	117044915	117044958					chr1	44395243	44395656
											chr1	41418176	41418403				chr1	61713271	61713479				chr1	117048495	117051123					chr1	44412172	44412438
											chr1	41433152	41433506				chr1	61715143	61715351				chr1	117096220	117102548					chr1	44435525	44435733
											chr1	41433725	41433962				chr1	61719035	61719248				chr1	117182909	117187403					chr1	44440376	44440691
											chr1	41445432	41445632				chr1	61729966	61730174				chr1	117233458	117239660					chr1	44494245	44494423
											chr1	41469404	41469658				chr1	61744145	61744353				chr1	117393421	117399659					chr1	44513470	44513650
											chr1	41575068	41575892				chr1	61754472	61754789				chr1	117450428	117455757					chr1	44513762	44514250
											chr1	41618192	41618714				chr1	61769625	61769967				chr1	117607494	117613126					chr1	44514531	44514895
											chr1	41733903	41734114				chr1	61794170	61794475				chr1	117666207	117667928					chr1	44515598	44516011
											chr1	41826623	41827018				chr1	61803734	61804080				chr1	117686718	117692906					chr1	44525616	44525876
											chr1	41884548	41884796				chr1	61823085	61823293				chr1	117687533	117692968					chr1	44551090	44551268
											chr1	41898137	41898914				chr1	61830675	61830896				chr1	117687251	117692906					chr1	44555384	44555592
											chr1	41980802	41981161				chr1	61841217	61841425				chr1	117687533	117693460					chr1	44566978	44567488
											chr1	41981885	41982097				chr1	61854588	61854993				chr1	117824247	117825300					chr1	44620339	44621273
											chr1	42248947	42249185				chr1	61862065	61862354				chr1	117906304	117912074					chr1	44678826	44679004
											chr1	42366370	42366612				chr1	61919162	61919370				chr1	117906920	117912074					chr1	44793358	44794134
											chr1	42631466	42631806				chr1	61945502	61945710				chr1	117907285	117912508					chr1	44820941	44821270
											chr1	42846390	42846580				chr1	61996824	61997045				chr1	117907285	117913254					chr1	44951490	44951674
											chr1	42922043	42922352				chr1	62005675	62005883				chr1	118145260	118151400					chr1	44997972	44998174
											chr1	42928585	42929023				chr1	62024258	62024569				chr1	118302420	118304760					chr1	45097177	45097394
											chr1	43123754	43124187				chr1	62031254	62031462				chr1	118435225	118439915					chr1	45097476	45098009
											chr1	43147784	43148111				chr1	62037957	62038241				chr1	118468439	118474632					chr1	45140148	45140383
											chr1	43222763	43222956				chr1	62054408	62054621				chr1	118469159	118474667					chr1	45187009	45187377
											chr1	43232660	43233082				chr1	62063740	62063948				chr1	118469240	118474632					chr1	45187727	45187989
											chr1	43243568	43243843				chr1	62108875	62109137				chr1	118469240	118475523					chr1	45196083	45196438
											chr1	43312020	43312346				chr1	62150400	62150608				chr1	119679848	119686117					chr1	45196971	45197224
											chr1	43379151	43379340				chr1	62163857	62164065				chr1	119680381	119686552					chr1	45205350	45205613
											chr1	43389894	43390150				chr1	62239400	62239608				chr1	119819083	119823760					chr1	45240728	45241369
											chr1	43402358	43402565				chr1	62303144	62303414				chr1	119819616	119825358					chr1	45259380	45259558
											chr1	43407469	43407657				chr1	62339892	62340100				chr1	120253107	120257683					chr1	45265650	45266317
											chr1	43408947	43409213				chr1	62368680	62368937				chr1	120253107	120258583					chr1	45272857	45273086
											chr1	43432822	43433118				chr1	62389830	62390043				chr1	120348715	120354896					chr1	45273166	45273347
											chr1	43539322	43539647				chr1	62420502	62420710				chr1	120350455	120354939					chr1	45285140	45285623
											chr1	43637924	43638124				chr1	62445533	62445741				chr1	120410610	120416953					chr1	45452016	45452284
											chr1	43672448	43673204				chr1	62457812	62458025				chr1	120411326	120416953					chr1	45452361	45452539
											chr1	43673364	43673580				chr1	62463881	62464133				chr1	120598816	120604107					chr1	45477660	45477971
											chr1	43693034	43693234				chr1	62493836	62494084				chr1	120598856	120605211					chr1	45712408	45712847
											chr1	43703841	43704029				chr1	62548820	62549084				chr1	120601319	120605378					chr1	45768995	45769291
											chr1	43814950	43815412				chr1	62624306	62624543				chr1	120608059	120614364					chr1	45795228	45795547
											chr1	43824103	43824303				chr1	62696237	62696601				chr1	120609074	120614364					chr1	45805210	45805460
											chr1	43824418	43824689				chr1	62762591	62762799				chr1	120609614	120614458					chr1	45805732	45806265
											chr1	43833574	43833762				chr1	62900977	62901292				chr1	120609614	120615480					chr1	45956817	45957402
											chr1	43855349	43855649				chr1	62901943	62902305				chr1	120611795	120614458					chr1	45965529	45966113
											chr1	43920166	43920454				chr1	62908397	62908660				chr1	120611795	120615480					chr1	45988021	45988382
											chr1	43938286	43938816				chr1	62917874	62918196				chr1	120651441	120656441					chr1	45988490	45988683
											chr1	43941735	43941932				chr1	62919282	62919652				chr1	120685430	120687792					chr1	46016175	46016643
											chr1	43959678	43959866				chr1	62937776	62938010				chr1	120684438	120687792					chr1	46049008	46049230
											chr1	43988918	43989150				chr1	62960956	62961164				chr1	120690879	120691676					chr1	46152839	46153046
											chr1	43994892	43995134				chr1	62982931	62983167				chr1	120818600	120819511					chr1	46153776	46153978
											chr1	44047858	44048200				chr1	62989289	62989531				chr1	120871497	120874270					chr1	46216524	46216775
											chr1	44115446	44115918				chr1	62990221	62990585				chr1	120871497	120877637					chr1	46268414	46268705
											chr1	44172957	44173235				chr1	63075426	63075747				chr1	121258665	121264615					chr1	46358090	46358357
											chr1	44229144	44229510				chr1	63085778	63085991				chr1	121289513	121292227					chr1	46394979	46395203
											chr1	44287726	44288023				chr1	63086225	63086823				chr1	121354845	121355510					chr1	46598448	46598747
											chr1	44395263	44395610				chr1	63098441	63098701				chr1	121356991	121361190					chr1	46600469	46600916
											chr1	44411877	44412556				chr1	63101063	63101273				chr1	121354845	121357465					chr1	46640268	46640456
											chr1	44435393	44435721				chr1	63101570	63101823				chr1	121354845	121358260					chr1	46648863	46649143
											chr1	44440434	44440672				chr1	63105961	63106226				chr1	121354845	121358900					chr1	46689271	46689596
											chr1	44457077	44457393				chr1	63111495	63111773				chr1	121354845	121361115					chr1	46712522	46712759
											chr1	44471364	44471617				chr1	63136780	63137008				chr1	121383152	121389352					chr1	46713264	46713443
											chr1	44495631	44495959				chr1	63149783	63149991				chr1	121475511	121481707					chr1	46768822	46769546
											chr1	44497021	44497343				chr1	63169713	63169981				chr1	121480979	121481707					chr1	46806581	46806861
											chr1	44525691	44525941				chr1	63211801	63212158				chr1	121481060	121481965					chr1	46872139	46872342
											chr1	44551062	44551250				chr1	63248902	63249110				chr1	121481060	121488495					chr1	46987860	46988152
											chr1	44567057	44567266				chr1	63249331	63249732				chr1	143279565	143283453					chr1	46993635	46993818
											chr1	44620415	44620661				chr1	63264630	63264838				chr1	143280612	143283453					chr1	47069805	47070119
											chr1	44620805	44621144				chr1	63304198	63304406				chr1	143276767	143281850					chr1	47184836	47185055
											chr1	44678867	44679215				chr1	63311355	63311588				chr1	143276782	143283169					chr1	47323338	47323671
											chr1	44793430	44794137				chr1	63337583	63337791				chr1	143280080	143285880					chr1	47479010	47479200
											chr1	44820814	44821228				chr1	63355931	63356139				chr1	143280612	143286352					chr1	47573406	47573665
											chr1	44870648	44870956				chr1	63395120	63395394				chr1	143280080	143281850					chr1	47573740	47573936
											chr1	44871092	44871333				chr1	63405170	63405395				chr1	143280080	143283169					chr1	47655876	47656286
											chr1	44889442	44889666				chr1	63406508	63406716				chr1	143280542	143285880					chr1	47779801	47780252
											chr1	45097441	45097662				chr1	63509027	63509253				chr1	143280612	143286813					chr1	47903338	47903582
											chr1	45140008	45140476				chr1	63517853	63518061				chr1	143280542	143281850					chr1	47973602	47973836
											chr1	45186838	45187259				chr1	63548051	63548271				chr1	143280542	143283169					chr1	48020999	48021294
											chr1	45187446	45187661				chr1	63584912	63585120				chr1	143465081	143470887					chr1	48024222	48024728
											chr1	45187728	45187961				chr1	63586057	63586473				chr1	143653550	143659374					chr1	48035474	48035883
											chr1	45196134	45196637				chr1	63649732	63649940				chr1	143670424	143676015					chr1	48115853	48116290
											chr1	45205177	45205632				chr1	63652141	63652392				chr1	143734624	143738934					chr1	48150651	48150851
											chr1	45241013	45241316				chr1	63664064	63664272				chr1	143742139	143746633					chr1	48483395	48483576
											chr1	45259279	45259618				chr1	63673058	63673266				chr1	143744518	143746633					chr1	48535764	48536299
											chr1	45265411	45266042				chr1	63692861	63693105				chr1	143883457	143889274					chr1	49085160	49085458
											chr1	45272842	45273333				chr1	63715776	63715984				chr1	143883464	143889665					chr1	50814392	50814598
											chr1	45285078	45285544				chr1	63793293	63793636				chr1	143888351	143889274					chr1	51069243	51069507
											chr1	45285626	45285910				chr1	63840084	63840349				chr1	143888351	143889711					chr1	51097788	51098056
											chr1	45301592	45301856				chr1	63853685	63853990				chr1	143904095	143904892					chr1	51425712	51426059
											chr1	45452206	45452584				chr1	63911575	63911787				chr1	143904812	143910479					chr1	51434263	51434443
											chr1	45476886	45477135				chr1	63975622	63975859				chr1	143910063	143911021					chr1	51435614	51435944
											chr1	45477535	45477985				chr1	63988626	63989004				chr1	143910148	143910479					chr1	51444405	51444587
											chr1	45712469	45712696				chr1	63989149	63989508				chr1	143910148	143916561					chr1	51636064	51636242
											chr1	45731983	45732361				chr1	63992434	63992700				chr1	143927523	143928107					chr1	51655126	51655372
											chr1	45768988	45769313				chr1	64007244	64007467				chr1	144027982	144033836					chr1	51887740	51887955
											chr1	45769549	45770010				chr1	64032996	64033331				chr1	144033101	144034225					chr1	52006882	52007332
											chr1	45805191	45805425				chr1	64042117	64042325				chr1	144338551	144343892					chr1	52009554	52009802
											chr1	45805533	45805880				chr1	64048368	64048635				chr1	144517835	144523402					chr1	52023947	52024560
											chr1	45956757	45957351				chr1	64055032	64055262				chr1	144517961	144524133					chr1	52033306	52033871
											chr1	45965606	45966075				chr1	64058693	64058901				chr1	144518769	144523402					chr1	52035212	52035768
											chr1	45987482	45987825				chr1	64093004	64093223				chr1	144518769	144524218					chr1	52077977	52078641
											chr1	45988526	45988799				chr1	64127635	64127889				chr1	144521153	144523402					chr1	52102666	52103215
											chr1	46016243	46016799				chr1	64164012	64164260				chr1	144521153	144524218					chr1	52126767	52127225
											chr1	46035789	46036009				chr1	64211628	64212245				chr1	144530527	144535938					chr1	52344272	52344847
											chr1	46048977	46049315				chr1	64240837	64241202				chr1	144531083	144535938					chr1	52468039	52468304
											chr1	46049488	46049769				chr1	64251283	64251491				chr1	144531403	144536961					chr1	52499305	52499619
											chr1	46050131	46050319				chr1	64289187	64289591				chr1	144531403	144537665					chr1	52525075	52525253
											chr1	46152143	46152396				chr1	64300449	64300761				chr1	144536327	144536961					chr1	52830811	52830998
											chr1	46152703	46153062				chr1	64309069	64309536				chr1	144536327	144537665					chr1	52831740	52832070
											chr1	46216161	46216582				chr1	64358450	64358829				chr1	144564889	144571226					chr1	52870023	52870437
											chr1	46268480	46268696				chr1	64421650	64421903				chr1	144569286	144571226					chr1	53128401	53128598
											chr1	46268979	46269300				chr1	64428872	64429257				chr1	144618430	144624672					chr1	53163551	53163813
											chr1	46358120	46358393				chr1	64452285	64452525				chr1	144915079	144918311					chr1	53168573	53169023
											chr1	46395010	46395198				chr1	64484198	64484519				chr1	144916535	144921313					chr1	53174034	53174415
											chr1	46505216	46505521				chr1	64503544	64503930				chr1	144918939	144921313					chr1	53216600	53216778
											chr1	46598411	46598925				chr1	64605867	64606095				chr1	144928912	144934164					chr1	53299237	53299586
											chr1	46600628	46600927				chr1	64617108	64617316				chr1	144928912	144934585					chr1	53308408	53308741
											chr1	46648801	46649264				chr1	64639166	64639541				chr1	144929605	144935751					chr1	53309827	53310125
											chr1	46689295	46689496				chr1	64669425	64669633				chr1	144930698	144935751					chr1	53647745	53647999
											chr1	46713234	46713465				chr1	64680613	64680925				chr1	144938345	144941438					chr1	53662203	53662477
											chr1	46768869	46769435				chr1	64686761	64686977				chr1	144934951	144935751					chr1	53704097	53704396
											chr1	46806221	46806502				chr1	64704569	64704866				chr1	144938345	144942907					chr1	53791640	53792107
											chr1	46813780	46814036				chr1	64713827	64714035				chr1	144986487	144987402					chr1	53847494	53847995
											chr1	46908180	46908791				chr1	64734573	64734810				chr1	144986487	144988705					chr1	53878739	53879261
											chr1	46943165	46943434				chr1	64740305	64740513				chr1	144990414	144992841					chr1	53879329	53879511
											chr1	46955356	46955602				chr1	64767635	64767856				chr1	145036685	145042266					chr1	53914708	53914995
											chr1	46982901	46983159				chr1	64791886	64792094				chr1	145056030	145060872					chr1	53977743	53978176
											chr1	47013647	47013885				chr1	64840861	64841159				chr1	145056374	145062281					chr1	54007846	54008159
											chr1	47069881	47070162				chr1	64849330	64849538				chr1	145089195	145091651					chr1	54047992	54048196
											chr1	47082391	47082820				chr1	64853501	64853709				chr1	145089195	145093287					chr1	54105097	54105317
											chr1	47108996	47109288				chr1	64863825	64864033				chr1	145093269	145093287					chr1	54198726	54199225
											chr1	47134118	47134310				chr1	64878797	64879005				chr1	145089195	145095212					chr1	54199654	54200172
											chr1	47184737	47185163				chr1	64881707	64881915				chr1	145093269	145095212					chr1	54302915	54303093
											chr1	47323349	47323683				chr1	64887483	64887698				chr1	145093129	145095589					chr1	54304124	54304482
											chr1	47478912	47479182				chr1	64958110	64958318				chr1	145093269	145099372					chr1	54355503	54355990
											chr1	47573537	47573956				chr1	64963525	64963773				chr1	145097611	145099584					chr1	54422867	54423136
											chr1	47644825	47645119				chr1	64971782	64971990				chr1	145135900	145140790					chr1	54482134	54482436
											chr1	47655761	47656079				chr1	64977810	64978035				chr1	145141769	145142236					chr1	54518864	54519348
											chr1	47779747	47780247				chr1	64999528	64999967				chr1	145163017	145168304					chr1	54665463	54666078
											chr1	47799373	47799561				chr1	65011991	65012206				chr1	145163515	145168304					chr1	54738789	54739288
											chr1	47800307	47800529				chr1	65055765	65056092				chr1	145205728	145211904					chr1	54873304	54873510
											chr1	47903430	47903673				chr1	65070316	65070524				chr1	145207007	145211904					chr1	54874058	54874244
											chr1	48035511	48035854				chr1	65080936	65081144				chr1	145207052	145212233					chr1	55007873	55008701
											chr1	48115934	48116273				chr1	65116585	65116793				chr1	145207052	145213398					chr1	55032500	55032679
											chr1	48150639	48150895				chr1	65150491	65150733				chr1	145216107	145219968					chr1	55181821	55182001
											chr1	48176151	48176414				chr1	65172570	65172778				chr1	145216158	145222366					chr1	55182116	55182347
											chr1	48191991	48192215				chr1	65181536	65181751				chr1	145217313	145222680					chr1	55230315	55230644
											chr1	48204311	48204519				chr1	65182109	65182317				chr1	145218230	145222680					chr1	55270171	55270387
											chr1	48275004	48275375				chr1	65192217	65192428				chr1	145274194	145274291					chr1	55270446	55270644
											chr1	48535810	48536009				chr1	65213257	65213465				chr1	145274194	145277022					chr1	55322090	55322465
											chr1	48559437	48559750				chr1	65218537	65218764				chr1	145296716	145302936					chr1	55341886	55342090
											chr1	48937895	48938083				chr1	65241512	65241749				chr1	145435183	145435399					chr1	55348162	55348689
											chr1	48963812	48964043				chr1	65254139	65254417				chr1	145473799	145474002					chr1	55348754	55348936
											chr1	49085221	49085562				chr1	65277797	65278031				chr1	145467289	145473677					chr1	55352898	55353274
											chr1	51425801	51426146				chr1	65289513	65289979				chr1	145473799	145480036					chr1	55370044	55370678
											chr1	51434056	51434472				chr1	65295258	65295466				chr1	145474467	145480036					chr1	55421128	55421381
											chr1	51435631	51435935				chr1	65353403	65353613				chr1	145504836	145510734					chr1	55436637	55436815
											chr1	51657961	51658188				chr1	65363791	65364042				chr1	145504836	145510995					chr1	55437031	55437522
											chr1	51701818	51702059				chr1	65383115	65383432				chr1	145513095	145518842					chr1	55487755	55487937
											chr1	51762614	51762853				chr1	65392705	65392913				chr1	145513861	145519455					chr1	55492421	55492628
											chr1	51983726	51984005				chr1	65399744	65400111				chr1	145521815	145527974					chr1	55501495	55501827
											chr1	52035456	52035733				chr1	65406593	65406801				chr1	145539671	145546310					chr1	55504916	55505549
											chr1	52082778	52083183				chr1	65422975	65423184				chr1	145618739	145622039					chr1	55680989	55681167
											chr1	52102792	52103098				chr1	65428263	65428489				chr1	145622416	145624965					chr1	55711606	55711798
											chr1	52114152	52114372				chr1	65445915	65446208				chr1	145649470	145655249					chr1	55776235	55776549
											chr1	52126726	52127067				chr1	65455641	65455987				chr1	145649901	145655805					chr1	55779566	55780089
											chr1	52195171	52195374				chr1	65522160	65522463				chr1	145651839	145655805					chr1	55886648	55886930
											chr1	52344325	52344755				chr1	65556359	65556567				chr1	145711350	145716838					chr1	55887032	55887310
											chr1	52499227	52499651				chr1	65580130	65580365				chr1	145712258	145716838					chr1	55894326	55895390
											chr1	52520810	52521274				chr1	65587498	65587836				chr1	145824429	145830295					chr1	55909134	55909843
											chr1	52521735	52522029				chr1	65689404	65689631				chr1	145965785	145966374					chr1	55938548	55938768
											chr1	52607566	52607835				chr1	65698514	65698931				chr1	145966300	145966374					chr1	55972432	55973058
											chr1	52625150	52625338				chr1	65705388	65705596				chr1	145966769	145972237					chr1	56038824	56039122
											chr1	52831725	52832285				chr1	65713708	65714018				chr1	145966769	145972790					chr1	56097901	56098105
											chr1	52869398	52869586				chr1	65736559	65736767				chr1	146079524	146084592					chr1	56184321	56185189
											chr1	52870013	52870441				chr1	65742338	65742561				chr1	146217208	146218725					chr1	56191096	56191388
											chr1	53128268	53128770				chr1	65757723	65757994				chr1	146371699	146376895					chr1	56247568	56248004
											chr1	53163738	53163944				chr1	65796134	65796350				chr1	146552791	146559017					chr1	56343150	56343361
											chr1	53168617	53169247				chr1	65806588	65806796				chr1	146553397	146559017					chr1	56603474	56604111
											chr1	53173984	53174357				chr1	65817539	65817747				chr1	146641464	146647360					chr1	56666123	56666301
											chr1	53192487	53192735				chr1	65828851	65829110				chr1	146641464	146642249					chr1	56840322	56840506
											chr1	53308336	53308623				chr1	65848944	65849199				chr1	146716955	146717478					chr1	56841849	56842045
											chr1	53309504	53309814				chr1	65885428	65885653				chr1	146716955	146718023					chr1	56890912	56891170
											chr1	53393655	53393887				chr1	65912635	65912843				chr1	146742497	146742862					chr1	56922237	56922726
											chr1	53480386	53480690				chr1	65940416	65940688				chr1	146742497	146746430					chr1	57050681	57050871
											chr1	53651445	53651730				chr1	65972734	65972942				chr1	146858749	146863646					chr1	57082711	57082999
											chr1	53662216	53662602				chr1	65984633	65984841				chr1	146861164	146865027					chr1	57092800	57093687
											chr1	53685852	53686427				chr1	66035123	66035376				chr1	146862640	146865027					chr1	57096511	57096929
											chr1	53703997	53704459				chr1	66040569	66040777				chr1	146963835	146967795					chr1	57103972	57104193
											chr1	53791753	53792174				chr1	66073878	66074142				chr1	146963835	146970070					chr1	57109546	57109743
											chr1	53859021	53859264				chr1	66106513	66106789				chr1	147007894	147009615					chr1	57109964	57110182
											chr1	53910335	53910526				chr1	66118451	66118661				chr1	147013914	147016487					chr1	57142441	57142802
											chr1	53951179	53951463				chr1	66124050	66124301				chr1	147010243	147014237					chr1	57154159	57154778
											chr1	54007595	54008174				chr1	66153463	66153702				chr1	147075568	147075874					chr1	57175030	57175218
											chr1	54105037	54105567				chr1	66161632	66161912				chr1	147169193	147175444					chr1	57176349	57176637
											chr1	54204782	54205157				chr1	66197513	66197844				chr1	147507506	147507989					chr1	58628739	58628942
											chr1	54303819	54304475				chr1	66277769	66278108				chr1	147508392	147513931					chr1	59012319	59012545
											chr1	54326613	54326801				chr1	66285119	66285336				chr1	147508392	147514549					chr1	59049925	59050551
											chr1	54355325	54355709				chr1	66293914	66294202				chr1	147691734	147694879					chr1	59058229	59058605
											chr1	54482072	54482342				chr1	66401383	66401591				chr1	147732951	147738688					chr1	59083983	59084205
											chr1	54518829	54519350				chr1	66424308	66424554				chr1	147732951	147739208					chr1	59193014	59193436
											chr1	54535810	54536051				chr1	66428879	66429233				chr1	147749381	147753390					chr1	59210790	59211040
											chr1	54647463	54647651				chr1	66529890	66530103				chr1	147804193	147810266					chr1	59211441	59211619
											chr1	54665577	54666060				chr1	66582510	66582718				chr1	147814903	147821102					chr1	59221110	59221571
											chr1	54738719	54739743				chr1	66596280	66596554				chr1	147815236	147821152					chr1	59234976	59235229
											chr1	54752925	54753206				chr1	66611899	66612107				chr1	147857936	147863474					chr1	59249495	59250256
											chr1	54871971	54872159				chr1	66648231	66648477				chr1	147922082	147926570					chr1	59280561	59281190
											chr1	54873213	54873429				chr1	66655562	66656032				chr1	147928760	147934453					chr1	59281918	59282149
											chr1	54873996	54874235				chr1	66671533	66671921				chr1	147929710	147934453					chr1	59314390	59315093
											chr1	54953849	54954230				chr1	66683013	66683255				chr1	147991453	147996791					chr1	59347169	59347529
											chr1	55007715	55007906				chr1	66696483	66696811				chr1	147997185	148002463					chr1	59348996	59349340
											chr1	55008146	55008481				chr1	66706545	66706876				chr1	147996124	147997754					chr1	59369229	59369609
											chr1	55029901	55030106				chr1	66731290	66731498				chr1	148002934	148003913					chr1	59374944	59375209
											chr1	55047438	55047651				chr1	66734028	66734348				chr1	148173741	148179485					chr1	59395350	59395771
											chr1	55181293	55181821				chr1	66767759	66767982				chr1	148244633	148245168					chr1	59398482	59398694
											chr1	55230153	55230579				chr1	66808258	66808635				chr1	148238702	148244284					chr1	59485906	59486087
											chr1	55276295	55276486				chr1	66819234	66819442				chr1	148238702	148245105					chr1	59528463	59528691
											chr1	55352083	55352271				chr1	66820037	66820378				chr1	148524149	148530438					chr1	59582716	59582912
											chr1	55352825	55353142				chr1	66838041	66838329				chr1	148528998	148530544					chr1	59604983	59605463
											chr1	55370158	55370732				chr1	66845642	66846296				chr1	148528629	148530438					chr1	59607141	59607406
											chr1	55410843	55411067				chr1	66880844	66881052				chr1	148528998	148535240					chr1	59608920	59609165
											chr1	55416368	55416608				chr1	66902283	66902539				chr1	148534216	148535302					chr1	59616790	59617088
											chr1	55421208	55421421				chr1	66911246	66911638				chr1	148529560	148530438					chr1	59637517	59637961
											chr1	55437094	55437365				chr1	66920209	66920523				chr1	148529560	148535240					chr1	59762173	59763024
											chr1	55462103	55462292				chr1	66921515	66921877				chr1	148534216	148535832					chr1	60196503	60197233
											chr1	55487687	55488048				chr1	66928087	66928353				chr1	148538568	148540459					chr1	60280161	60280363
											chr1	55504935	55505435				chr1	66999224	66999503				chr1	148553695	148559276					chr1	61455775	61455985
											chr1	55711539	55711733				chr1	67010876	67011084				chr1	148553695	148559899					chr1	61542553	61543034
											chr1	55743283	55743486				chr1	67019247	67019493				chr1	148763232	148763612					chr1	61543510	61543914
											chr1	55776289	55776517				chr1	67025221	67025590				chr1	148763232	148764091					chr1	61582226	61582407
											chr1	55894695	55895352				chr1	67029038	67029351				chr1	148763339	148769474					chr1	61605114	61605444
											chr1	55909104	55909570				chr1	67073596	67073804				chr1	148764261	148769474					chr1	61607203	61607601
											chr1	55938511	55938699				chr1	67080614	67081108				chr1	149189732	149194428					chr1	61803846	61804110
											chr1	55970118	55970395				chr1	67088899	67089209				chr1	149201415	149207578					chr1	61919054	61919238
											chr1	55972729	55972931				chr1	67099799	67100018				chr1	149201832	149207578					chr1	61946847	61947640
											chr1	56038857	56039084				chr1	67106508	67106716				chr1	149220295	149226949					chr1	61952228	61952552
											chr1	56184413	56184943				chr1	67125500	67125922				chr1	149221378	149226949					chr1	61962016	61962551
											chr1	56215986	56216361				chr1	67164686	67165263				chr1	149291240	149297474					chr1	61970594	61970836
											chr1	56247546	56248016				chr1	67191494	67191711				chr1	149294715	149297474					chr1	62005793	62005978
											chr1	56343217	56343405				chr1	67229640	67229876				chr1	149295815	149297833					chr1	62051520	62051771
											chr1	57045006	57045461				chr1	67246909	67247117				chr1	149295815	149300999					chr1	62158173	62158449
											chr1	57093378	57093647				chr1	67262753	67263119				chr1	149377211	149382689					chr1	62190954	62191392
											chr1	57111208	57111555				chr1	67265420	67265628				chr1	149436553	149437477					chr1	62209890	62210154
											chr1	57154155	57154651				chr1	67284352	67284656				chr1	149436821	149443037					chr1	62220300	62220479
											chr1	57286772	57286963				chr1	67292093	67292301				chr1	149441797	149443110					chr1	62305273	62305697
											chr1	58628653	58628913				chr1	67302803	67303074				chr1	149510413	149516197					chr1	62317905	62318083
											chr1	59012288	59012676				chr1	67321966	67322223				chr1	149511428	149516197					chr1	62352924	62353465
											chr1	59050233	59050566				chr1	67331745	67331954				chr1	149510413	149516605					chr1	62696272	62696945
											chr1	59058282	59058483				chr1	67345975	67346266				chr1	149511428	149516605					chr1	62822160	62822529
											chr1	59084116	59084304				chr1	67346959	67347189				chr1	149573079	149576332					chr1	62873181	62873382
											chr1	59118317	59118564				chr1	67356200	67356599				chr1	149574236	149576332					chr1	62901817	62902412
											chr1	59165661	59165932				chr1	67357128	67357463				chr1	149573079	149578354					chr1	63153839	63154306
											chr1	59193073	59193397				chr1	67378225	67378501				chr1	149574236	149578354					chr1	63155266	63155511
											chr1	59221095	59221488				chr1	67391720	67391928				chr1	149573079	149578734					chr1	63249257	63249680
											chr1	59235032	59235244				chr1	67396457	67396681				chr1	149574236	149578734					chr1	63534410	63534605
											chr1	59249687	59250089				chr1	67401951	67402208				chr1	149573520	149579329					chr1	63783356	63783651
											chr1	59280776	59281295				chr1	67402480	67402711				chr1	149574236	149579752					chr1	63788083	63788280
											chr1	59281916	59282263				chr1	67410377	67410643				chr1	149577773	149579329					chr1	63833538	63833831
											chr1	59314552	59314964				chr1	67418335	67418567				chr1	149577773	149580883					chr1	63988936	63989182
											chr1	59347273	59347461				chr1	67425585	67425805				chr1	149580059	149584010					chr1	64059122	64059344
											chr1	59349032	59349283				chr1	67429305	67429559				chr1	149578567	149579329					chr1	64059514	64060042
											chr1	59369211	59369814				chr1	67443496	67443791				chr1	149578567	149580883					chr1	64081619	64081802
											chr1	59388070	59388399				chr1	67459866	67460181				chr1	149580059	149584794					chr1	64127735	64128320
											chr1	59395338	59395613				chr1	67481048	67481263				chr1	149581911	149586321					chr1	64129150	64129335
											chr1	59398486	59398877				chr1	67489587	67489894				chr1	149655560	149661780					chr1	64140092	64140271
											chr1	59479377	59479570				chr1	67508555	67508809				chr1	149659049	149661780					chr1	64163806	64164423
											chr1	59528458	59528646				chr1	67518806	67519047				chr1	149780745	149781156					chr1	64179850	64180148
											chr1	59616675	59617042				chr1	67534406	67534666				chr1	149780745	149786919					chr1	64197212	64197726
											chr1	59762153	59762851				chr1	67541443	67541672				chr1	149801034	149807279					chr1	64211932	64212465
											chr1	59910812	59911000				chr1	67556613	67556821				chr1	149811296	149816103					chr1	64239559	64239819
											chr1	60225133	60225467				chr1	67565204	67565412				chr1	149811296	149817537					chr1	64239897	64240075
											chr1	60280006	60280352				chr1	67570726	67571044				chr1	149819438	149825657					chr1	64300895	64301358
											chr1	60368921	60369113				chr1	67580262	67580567				chr1	149820999	149825657					chr1	64386101	64386470
											chr1	60413069	60413342				chr1	67599695	67599963				chr1	149820887	149825725					chr1	64465614	64465901
											chr1	60747143	60747397				chr1	67614913	67615190				chr1	149820999	149827112					chr1	64472477	64472704
											chr1	61508568	61508915				chr1	67627986	67628215				chr1	149855202	149860353					chr1	64505230	64505677
											chr1	61515588	61515835				chr1	67629897	67630105				chr1	149855202	149861427					chr1	64637475	64637968
											chr1	61523406	61523693				chr1	67671824	67672118				chr1	149856554	149861427					chr1	64638083	64638677
											chr1	61542593	61543062				chr1	67678492	67678704				chr1	149856934	149861427					chr1	64648949	64649192
											chr1	61543587	61543911				chr1	67680658	67680934				chr1	149896809	149902899					chr1	64649471	64650181
											chr1	61803762	61804130				chr1	67686872	67687080				chr1	149897067	149903130					chr1	64650912	64651221
											chr1	61919148	61919348				chr1	67723442	67723784				chr1	149906309	149912031					chr1	64688987	64689390
											chr1	61946920	61947434				chr1	67755892	67756100				chr1	149908000	149912031					chr1	64734394	64734591
											chr1	61952620	61952832				chr1	67797945	67798153				chr1	150036298	150042613					chr1	64734837	64735131
											chr1	61962035	61962393				chr1	67813781	67814057				chr1	150161353	150161584					chr1	64808824	64810192
											chr1	62051398	62051628				chr1	67854097	67854305				chr1	150155362	150161584					chr1	64971994	64972392
											chr1	62190716	62191296				chr1	67878984	67879269				chr1	150161353	150162131					chr1	65055984	65056381
											chr1	62317870	62318058				chr1	67894855	67895361				chr1	150155806	150161713					chr1	65063882	65064353
											chr1	62352918	62353442				chr1	67901361	67901569				chr1	150182826	150184095					chr1	65210292	65210497
											chr1	62548465	62548712				chr1	68011916	68012201				chr1	150204983	150210215					chr1	65363529	65364604
											chr1	62609941	62610207				chr1	68048766	68048977				chr1	150205381	150211213					chr1	65372314	65372562
											chr1	62641445	62641633				chr1	68121647	68121873				chr1	150225352	150231617					chr1	65381666	65381898
											chr1	62696342	62696921				chr1	68140890	68141098				chr1	150229315	150231630					chr1	65383008	65383634
											chr1	62873141	62873352				chr1	68146589	68146797				chr1	150263067	150269390					chr1	65386617	65386983
											chr1	62901888	62902530				chr1	68147257	68147514				chr1	150333452	150339252					chr1	65414907	65415165
											chr1	63249323	63249891				chr1	68152271	68152684				chr1	150333452	150339725					chr1	65447949	65448160
											chr1	63614861	63615067				chr1	68165567	68165898				chr1	150339194	150339252					chr1	65448776	65449130
											chr1	63782657	63783407				chr1	68166312	68166629				chr1	150339194	150339725					chr1	65468035	65469214
											chr1	63788048	63788317				chr1	68215417	68215638				chr1	150484957	150490581					chr1	65532399	65532729
											chr1	63793218	63793577				chr1	68223558	68223766				chr1	150547941	150554207					chr1	65612928	65613322
											chr1	63832963	63833457				chr1	68232019	68232240				chr1	150548963	150554207					chr1	65643224	65643411
											chr1	63988813	63989326				chr1	68257384	68257893				chr1	150575127	150580520					chr1	65713466	65713852
											chr1	64058741	64059068				chr1	68269667	68269890				chr1	150581032	150581414					chr1	65889657	65889870
											chr1	64059900	64060250				chr1	68281974	68282194				chr1	150666546	150672996					chr1	66277612	66278172
											chr1	64140114	64140422				chr1	68297496	68297727				chr1	150846269	150852557					chr1	66296037	66296278
											chr1	64157678	64157892				chr1	68297832	68298075				chr1	150965448	150971672					chr1	66605717	66606108
											chr1	64197300	64197660				chr1	68303983	68304467				chr1	151017015	151023092					chr1	66648153	66648811
											chr1	64211952	64212269				chr1	68350790	68351013				chr1	151018011	151023092					chr1	66696602	66697197
											chr1	64239362	64239753				chr1	68397528	68397850				chr1	151028925	151031987					chr1	66708362	66708569
											chr1	64386043	64386348				chr1	68415984	68416192				chr1	151135368	151141691					chr1	66709536	66709796
											chr1	64637642	64637866				chr1	68439406	68439758				chr1	151159911	151165825					chr1	66727879	66728598
											chr1	64649591	64650053				chr1	68467048	68467286				chr1	151164724	151166158					chr1	66732485	66732682
											chr1	64734820	64735026				chr1	68523921	68524129				chr1	151251126	151257106					chr1	66736941	66737296
											chr1	64809062	64809648				chr1	68558423	68558718				chr1	151251351	151257346					chr1	66747958	66748383
											chr1	64935607	64936062				chr1	68569512	68569767				chr1	151270679	151276658					chr1	66751428	66752218
											chr1	65064044	65064275				chr1	68651468	68651710				chr1	151297013	151303261					chr1	66757129	66757488
											chr1	65210521	65210798				chr1	68684245	68684517				chr1	151316726	151323103					chr1	66758676	66758966
											chr1	65289936	65290161				chr1	68698405	68698639				chr1	151368816	151375040					chr1	66760467	66760928
											chr1	65363750	65364140				chr1	68711267	68711556				chr1	151414764	151419676					chr1	66812137	66812466
											chr1	65381602	65381866				chr1	68726905	68727123				chr1	151427739	151433573					chr1	66815761	66816008
											chr1	65383097	65383473				chr1	68810765	68810992				chr1	151428936	151433573					chr1	66840541	66840825
											chr1	65448833	65449081				chr1	68841329	68841537				chr1	151563693	151563769					chr1	66902157	66902533
											chr1	65455299	65455517				chr1	68917730	68917956				chr1	151565922	151569934					chr1	66912172	66912351
											chr1	65468097	65468476				chr1	68929248	68929526				chr1	151566123	151572139					chr1	66943940	66944128
											chr1	65468647	65468984				chr1	68938934	68939142				chr1	151576010	151577558					chr1	66987414	66987681
											chr1	65532370	65532738				chr1	68957499	68957753				chr1	151571350	151572334					chr1	67009210	67009388
											chr1	65533389	65533595				chr1	68963059	68963305				chr1	151582780	151587609					chr1	67029751	67030366
											chr1	65713566	65713930				chr1	68977966	68978190				chr1	151583972	151587609					chr1	67390259	67390437
											chr1	65719789	65720249				chr1	68986651	68986902				chr1	151760113	151766352					chr1	67390655	67391227
											chr1	65775455	65775722				chr1	68994017	68994225				chr1	151879309	151885449					chr1	67395801	67396152
											chr1	65885683	65886123				chr1	69169021	69169294				chr1	151903552	151904415					chr1	67410393	67410776
											chr1	66153163	66153711				chr1	69213655	69213986				chr1	151942468	151944817					chr1	67526512	67526738
											chr1	66277736	66277961				chr1	69366299	69366523				chr1	151942825	151948704					chr1	67628607	67628978
											chr1	66499533	66499721				chr1	69507474	69507682				chr1	151949848	151952599					chr1	67865708	67866052
											chr1	66648197	66648697				chr1	69632688	69632904				chr1	151946359	151948704					chr1	67896114	67896435
											chr1	66708294	66708716				chr1	69784979	69785250				chr1	151949856	151956090					chr1	67966284	67966495
											chr1	66719016	66719264				chr1	69866558	69866766				chr1	151961725	151964304					chr1	67998176	67998370
											chr1	66727907	66728337				chr1	69931054	69931466				chr1	151957952	151964267					chr1	68024742	68025110
											chr1	66732066	66732313				chr1	70017296	70017602				chr1	151959031	151964304					chr1	68036206	68036566
											chr1	66736931	66737377				chr1	70035858	70036389				chr1	151964537	151968210					chr1	68092281	68092480
											chr1	66902263	66902509				chr1	70066517	70066762				chr1	151964537	151965298					chr1	68138130	68138489
											chr1	66911989	66912387				chr1	70263661	70263869				chr1	152003978	152010443					chr1	68145477	68145758
											chr1	66969592	66969824				chr1	70375702	70375931				chr1	152006442	152010508					chr1	68148306	68148799
											chr1	67029887	67030220				chr1	70376707	70377062				chr1	152022065	152024255					chr1	68149138	68149384
											chr1	67191670	67191958				chr1	70379227	70379435				chr1	152137757	152143699					chr1	68149736	68150245
											chr1	67390476	67390759				chr1	70393574	70393834				chr1	152427951	152434190					chr1	68152291	68152790
											chr1	67390834	67391355				chr1	70398511	70398760				chr1	152429839	152434190					chr1	68166489	68166720
											chr1	67395750	67396207				chr1	70432277	70432644				chr1	152431071	152434190					chr1	68179060	68179408
											chr1	67410415	67410603				chr1	70441924	70442168				chr1	153392078	153398236					chr1	68189338	68189786
											chr1	67518808	67519047				chr1	70452680	70452888				chr1	153435264	153441488					chr1	68215463	68215893
											chr1	67519793	67520090				chr1	70500201	70500425				chr1	153459813	153466277					chr1	68231890	68232326
											chr1	67526461	67526789				chr1	70523770	70523978				chr1	153480482	153486350					chr1	68236615	68237179
											chr1	67614897	67615088				chr1	70535682	70536006				chr1	153722817	153725238					chr1	68257335	68257575
											chr1	67813438	67813635				chr1	70539448	70539780				chr1	153892665	153898977					chr1	68257789	68258132
											chr1	67896051	67896903				chr1	70599883	70600152				chr1	154189858	154195809					chr1	68297824	68298006
											chr1	67966191	67966438				chr1	70628905	70629113				chr1	154241747	154247317					chr1	68316428	68316623
											chr1	68001191	68001428				chr1	70633270	70633486				chr1	154241747	154248059					chr1	68345897	68346265
											chr1	68027357	68027617				chr1	70633842	70634097				chr1	154528199	154533550					chr1	68348846	68349158
											chr1	68036196	68036444				chr1	70680571	70680813				chr1	154839699	154845718					chr1	68355545	68356090
											chr1	68092290	68092505				chr1	70702535	70702808				chr1	154906771	154907718					chr1	68435860	68436098
											chr1	68150719	68151096				chr1	70723692	70723900				chr1	154906771	154912566					chr1	68444672	68444899
											chr1	68152325	68152704				chr1	70730536	70730830				chr1	154906771	154913116					chr1	68445015	68445264
											chr1	68166446	68166704				chr1	70731319	70731644				chr1	154931089	154931749					chr1	68453050	68453388
											chr1	68179176	68179494				chr1	70757352	70757560				chr1	154925532	154931749					chr1	68578778	68579029
											chr1	68182544	68182812				chr1	70773425	70773633				chr1	154943814	154949367					chr1	68639739	68640044
											chr1	68231947	68232157				chr1	70774838	70775088				chr1	154943004	154948377					chr1	68663568	68663877
											chr1	68257312	68257664				chr1	70779914	70780129				chr1	154943102	154949367					chr1	68664432	68664610
											chr1	68257782	68257988				chr1	70785972	70786194				chr1	155040952	155046564					chr1	68780017	68780286
											chr1	68297606	68298061				chr1	70791304	70791646				chr1	155054210	155060525					chr1	68841667	68842050
											chr1	68316435	68316664				chr1	70800303	70800511				chr1	155110422	155116174					chr1	68844055	68844270
											chr1	68453041	68453229				chr1	70839355	70839563				chr1	155110422	155110866					chr1	68847828	68848006
											chr1	68577562	68577895				chr1	70847332	70847644				chr1	155110422	155111482					chr1	68850079	68850992
											chr1	68585922	68586157				chr1	70851355	70851563				chr1	155166246	155166595					chr1	68908822	68909099
											chr1	68850128	68850438				chr1	70870100	70870308				chr1	155166246	155167852					chr1	68962725	68962985
											chr1	68908867	68909104				chr1	70871410	70871685				chr1	155193602	155199830					chr1	70377102	70377375
											chr1	68962753	68963145				chr1	70879890	70880098				chr1	155194156	155199861					chr1	70458860	70459071
											chr1	69347197	69347510				chr1	70885909	70886213				chr1	155240677	155246574					chr1	70510557	70510887
											chr1	70203334	70203602				chr1	70894526	70894734				chr1	155243917	155247014					chr1	70622309	70622527
											chr1	70598738	70599032				chr1	70905357	70905677				chr1	155730289	155736394					chr1	70793075	70793283
											chr1	70671156	70671729				chr1	70913297	70913560				chr1	155824008	155830204					chr1	70819392	70819580
											chr1	70686911	70687279				chr1	70952885	70953183				chr1	155825990	155830216					chr1	70820425	70820895
											chr1	70820333	70820767				chr1	70969627	70970054				chr1	155825575	155830204					chr1	70839061	70839257
											chr1	70839358	70839669				chr1	70976077	70976516				chr1	155825990	155831783					chr1	70839327	70839592
											chr1	70876305	70877109				chr1	70980549	70980864				chr1	155826044	155830204					chr1	70849535	70849791
											chr1	70975691	70976004				chr1	70982514	70982744				chr1	155826044	155832252					chr1	70851750	70852148
											chr1	71546600	71547189				chr1	70994410	70994633				chr1	155907326	155907498					chr1	70876096	70877067
											chr1	74663720	74664172				chr1	70999559	70999978				chr1	155907378	155913538					chr1	70877849	70878108
											chr1	75198656	75199060				chr1	71054359	71054765				chr1	155908214	155913538					chr1	70894876	70895217
											chr1	76138441	76138629				chr1	71069902	71070160				chr1	156049177	156052239					chr1	70975658	70976083
											chr1	76172853	76173145				chr1	71151116	71151353				chr1	156160387	156166416					chr1	71515768	71515989
											chr1	76190300	76190546				chr1	71257474	71257682				chr1	156160568	156166903					chr1	71546732	71547152
											chr1	76251678	76252134				chr1	71506023	71506231				chr1	156249696	156255879					chr1	72750479	72750810
											chr1	76374426	76374614				chr1	71511376	71511709				chr1	156412713	156418929					chr1	74663736	74664078
											chr1	76457271	76457481				chr1	71518824	71519048				chr1	156423283	156429448					chr1	76005275	76005493
											chr1	76619837	76620121				chr1	71519139	71519347				chr1	156423952	156429448					chr1	76174835	76175013
											chr1	77165759	77165947				chr1	71546521	71547098				chr1	156468454	156474424					chr1	76189741	76189935
											chr1	77684908	77685295				chr1	71558731	71559075				chr1	156470121	156474662					chr1	76191625	76191881
											chr1	77747883	77748071				chr1	71747343	71747632				chr1	156471946	156474662					chr1	76251500	76251978
											chr1	77787969	77788168				chr1	72748734	72749063				chr1	156540775	156545490					chr1	77787810	77788125
											chr1	77877872	77878060				chr1	72838224	72838432				chr1	156550893	156557128					chr1	77878234	77878431
											chr1	77878129	77878398				chr1	73327475	73327713				chr1	156559440	156564698					chr1	78002417	78002784
											chr1	77999394	77999620				chr1	73524395	73524603				chr1	156568118	156573637					chr1	78005466	78005704
											chr1	78005465	78005756				chr1	74664005	74664214				chr1	156575070	156581195					chr1	78006311	78006554
											chr1	78148219	78148543				chr1	74975903	74976213				chr1	156629695	156633238					chr1	78148244	78148708
											chr1	78149007	78149310				chr1	75052712	75053002				chr1	156629695	156634405					chr1	78224485	78224880
											chr1	78224753	78224964				chr1	75156031	75156297				chr1	156713644	156714104					chr1	78245041	78245364
											chr1	78225444	78225728				chr1	75198359	75198582				chr1	156707840	156714104					chr1	78340513	78340816
											chr1	78245146	78245381				chr1	75198755	75199056				chr1	156733922	156740316					chr1	78355102	78355679
											chr1	78340498	78340768				chr1	75577514	75577809				chr1	156859148	156863181					chr1	78443913	78444173
											chr1	78366442	78366675				chr1	75633899	75634147				chr1	157012440	157018267					chr1	78444760	78445083
											chr1	78443861	78444105				chr1	75647072	75647525				chr1	157105098	157105157					chr1	78469014	78469270
											chr1	78444704	78445047				chr1	75692726	75692987				chr1	157105741	157111520					chr1	78470299	78470687
											chr1	78445114	78445311				chr1	75708836	75709100				chr1	157977652	157983878					chr1	78471386	78471744
											chr1	78470423	78470674				chr1	75824854	75825062				chr1	157986563	157992616					chr1	78535585	78535763
											chr1	78567276	78567521				chr1	75868589	75868797				chr1	158116403	158122757					chr1	78536426	78536685
											chr1	78580145	78580366				chr1	75943209	75943417				chr1	159127867	159134047					chr1	78558327	78558717
											chr1	78610786	78611091				chr1	75968453	75968695				chr1	159765706	159771909					chr1	78567232	78567613
											chr1	79083296	79083502				chr1	75969018	75969250				chr1	159820931	159827118					chr1	78580170	78580559
											chr1	83616890	83617171				chr1	75976491	75976759				chr1	159821389	159827139					chr1	79142164	79142377
											chr1	84464728	84465172				chr1	75992520	75992966				chr1	159883171	159889464					chr1	83617017	83617243
											chr1	84543577	84543815				chr1	76002514	76002807				chr1	160013473	160019765					chr1	84367400	84367597
											chr1	84569201	84569389				chr1	76047821	76048065				chr1	160014151	160019765					chr1	84464568	84464746
											chr1	84713110	84713518				chr1	76082594	76082861				chr1	160063532	160069036					chr1	84555178	84555356
											chr1	84764029	84764374				chr1	76096489	76096747				chr1	160251831	160257329					chr1	84622061	84622353
											chr1	84767218	84767412				chr1	76138585	76138953				chr1	160251831	160258077					chr1	84713131	84713525
											chr1	84899526	84899714				chr1	76153632	76153840				chr1	160309861	160316232					chr1	84831094	84831752
											chr1	84945113	84945538				chr1	76162254	76162529				chr1	160693361	160699181					chr1	84971211	84971500
											chr1	84971094	84971478				chr1	76172902	76173300				chr1	160704374	160709573					chr1	84971719	84972035
											chr1	84971834	84972428				chr1	76189575	76190003				chr1	160706071	160710562					chr1	84972106	84972446
											chr1	85038699	85039017				chr1	76223533	76223747				chr1	160956933	160962940					chr1	85005634	85005945
											chr1	85039675	85040052				chr1	76232274	76232595				chr1	161012764	161018170					chr1	85039591	85040060
											chr1	85069606	85069942				chr1	76242352	76242594				chr1	161012764	161019058					chr1	85064862	85065095
											chr1	85070072	85070539				chr1	76251665	76251873				chr1	161082917	161088396					chr1	85065215	85065491
											chr1	85085089	85085347				chr1	76268985	76269279				chr1	161084782	161089125					chr1	85069469	85070006
											chr1	85156231	85156500				chr1	76284556	76284852				chr1	161159333	161165618					chr1	85085059	85085703
											chr1	85164390	85164655				chr1	76308300	76308649				chr1	161168883	161175026					chr1	85098538	85098929
											chr1	85192450	85192663				chr1	76320013	76320247				chr1	161169837	161175265					chr1	85100360	85100742
											chr1	85219231	85219507				chr1	76365989	76366291				chr1	161176668	161182907					chr1	85156306	85156629
											chr1	85248219	85248469				chr1	76374731	76374939				chr1	161285671	161287278					chr1	85163970	85164179
											chr1	85379324	85379629				chr1	76395030	76395258				chr1	161394473	161395123					chr1	85164335	85164606
											chr1	85410407	85410955				chr1	76430342	76430657				chr1	161411766	161413706					chr1	85300182	85300482
											chr1	85426221	85426409				chr1	76449452	76449660				chr1	161417365	161418047					chr1	85379296	85379564
											chr1	85666549	85666891				chr1	76457323	76457547				chr1	161411766	161416401					chr1	85410685	85410972
											chr1	85710495	85710686				chr1	76480010	76480252				chr1	161413786	161418047					chr1	85666335	85666540
											chr1	85725335	85725647				chr1	76539152	76539371				chr1	161412176	161413706					chr1	85667108	85667369
											chr1	85742125	85742715				chr1	76577220	76577428				chr1	161417365	161418466					chr1	85667775	85668088
											chr1	85749294	85749535				chr1	76620338	76620577				chr1	161412176	161416401					chr1	85740773	85741191
											chr1	85755210	85755483				chr1	76644345	76644708				chr1	161413786	161418466					chr1	85742016	85742360
											chr1	85763463	85764076				chr1	76844080	76844332				chr1	161412721	161413706					chr1	85744506	85744931
											chr1	85773834	85774150				chr1	76906540	76906793				chr1	161417365	161419367					chr1	85755175	85755718
											chr1	85779695	85779892				chr1	77071195	77071426				chr1	161412721	161416401					chr1	85760578	85761286
											chr1	85794710	85795014				chr1	77207501	77207709				chr1	161413786	161419367					chr1	85763461	85764386
											chr1	85804918	85805185				chr1	77215085	77215344				chr1	161420117	161423635					chr1	85779604	85780016
											chr1	85930776	85931015				chr1	77245887	77246095				chr1	161421183	161426422					chr1	85786110	85786309
											chr1	85961271	85961591				chr1	77424462	77424677				chr1	161424763	161426422					chr1	85791601	85792112
											chr1	85992977	85993191				chr1	77425473	77425683				chr1	161420117	161420527					chr1	85794712	85794937
											chr1	86010196	86010384				chr1	77445339	77445589				chr1	161420532	161423635					chr1	85804894	85805126
											chr1	86010549	86010771				chr1	77499616	77499824				chr1	161421183	161426841					chr1	85930332	85931356
											chr1	86046269	86046472				chr1	77562814	77563048				chr1	161424763	161426841					chr1	85961319	85961594
											chr1	86072829	86073291				chr1	77614437	77614723				chr1	161427575	161427935					chr1	86010353	86010746
											chr1	86173946	86174405				chr1	77615887	77616095				chr1	161427575	161431030					chr1	86042196	86042778
											chr1	86441706	86442043				chr1	77633190	77633398				chr1	161432185	161433850					chr1	86042894	86043215
											chr1	86846057	86846300				chr1	77660601	77660868				chr1	161428536	161433850					chr1	86046232	86046515
											chr1	86861716	86862229				chr1	77667474	77667682				chr1	161434873	161438422					chr1	86050059	86050446
											chr1	86895496	86895827				chr1	77713076	77713317				chr1	161435933	161441509					chr1	86050505	86050785
											chr1	87170096	87170614				chr1	77755383	77755624				chr1	161434873	161435350					chr1	86072735	86073371
											chr1	87170923	87171142				chr1	77835693	77836011				chr1	161490586	161496187					chr1	86173931	86174468
											chr1	87240002	87240201				chr1	77846342	77846576				chr1	161490784	161496992					chr1	86546939	86547316
											chr1	87245184	87245489				chr1	77864874	77865283				chr1	161579523	161585705					chr1	86860975	86861184
											chr1	87246736	87246924				chr1	77865742	77866014				chr1	161588440	161594606					chr1	86895606	86895947
											chr1	87299338	87299646				chr1	77878001	77878849				chr1	161732932	161738066					chr1	87170076	87170450
											chr1	87311886	87312414				chr1	77907345	77907553				chr1	162048084	162054487					chr1	87239345	87239597
											chr1	87379820	87380273				chr1	77962001	77962209				chr1	162103695	162109900					chr1	87240262	87240733
											chr1	87597444	87597686				chr1	77977481	77977689				chr1	162173922	162180188					chr1	87244246	87244798
											chr1	87615553	87615741				chr1	78006676	78006988				chr1	162182719	162186696					chr1	87245181	87245679
											chr1	87692136	87692342				chr1	78020233	78020457				chr1	162252060	162258252					chr1	87246548	87246909
											chr1	87793957	87794252				chr1	78038082	78038298				chr1	162316521	162320670					chr1	87311307	87312423
											chr1	87889475	87889772				chr1	78055721	78055929				chr1	162340676	162346833					chr1	87379814	87380231
											chr1	88172471	88172779				chr1	78082204	78082514				chr1	162464461	162470654					chr1	87458867	87459196
											chr1	88184044	88184515				chr1	78091330	78091742				chr1	162529424	162533928					chr1	87615358	87616159
											chr1	88210611	88210799				chr1	78099603	78099906				chr1	162528080	162533928					chr1	87689929	87690182
											chr1	88261030	88261222				chr1	78102186	78102428				chr1	162580604	162586820					chr1	87791731	87791909
											chr1	88271670	88272255				chr1	78135086	78135296				chr1	162645348	162651581					chr1	87793955	87794391
											chr1	88354301	88354489				chr1	78136025	78136233				chr1	162663159	162664119					chr1	87796928	87797153
											chr1	88421767	88422126				chr1	78138972	78139280				chr1	162657794	162663985					chr1	87889409	87889860
											chr1	88433866	88434204				chr1	78147240	78147495				chr1	162663159	162669421					chr1	87938887	87939346
											chr1	88527288	88527495				chr1	78148263	78148573				chr1	162663043	162663985					chr1	88171916	88173171
											chr1	88793406	88793603				chr1	78149418	78149651				chr1	163002558	163005679					chr1	88178014	88178232
											chr1	89078458	89078900				chr1	78194762	78194970				chr1	163141841	163147926					chr1	88183953	88184498
											chr1	89149533	89150120				chr1	78200564	78200876				chr1	163288432	163294835					chr1	88219908	88220158
											chr1	89197290	89197478				chr1	78206182	78206417				chr1	164569011	164574603					chr1	88260987	88261271
											chr1	89239880	89240202				chr1	78210365	78210573				chr1	164617656	164619842					chr1	88268987	88269220
											chr1	89357125	89357467				chr1	78226458	78226750				chr1	164617656	164621280					chr1	88271578	88272102
											chr1	89358222	89358484				chr1	78278720	78278928				chr1	164673802	164679547					chr1	88335301	88335526
											chr1	89450895	89451110				chr1	78299849	78300260				chr1	164674321	164680450					chr1	88354168	88354479
											chr1	89458194	89458441				chr1	78304231	78304482				chr1	164714513	164718964					chr1	88391989	88392255
											chr1	89458527	89458925				chr1	78307623	78307831				chr1	164714909	164721152					chr1	88393267	88393681
											chr1	89487484	89487703				chr1	78351561	78351769				chr1	164738047	164744220					chr1	88395721	88395934
											chr1	89488319	89488603				chr1	78378744	78378954				chr1	164738989	164744282					chr1	88421639	88422158
											chr1	89591600	89591953				chr1	78398626	78398834				chr1	164738927	164744220					chr1	88433671	88434316
											chr1	89883581	89883881				chr1	78418504	78418732				chr1	164738989	164745230					chr1	88479304	88479491
											chr1	89948882	89949206				chr1	78418831	78419174				chr1	165564308	165565239					chr1	88611380	88611739
											chr1	89989787	89990568				chr1	78423557	78423836				chr1	165564531	165570684					chr1	88793465	88793683
											chr1	90064656	90064844				chr1	78442318	78442670				chr1	165604707	165610053					chr1	88928471	88928842
											chr1	90228563	90228766				chr1	78452957	78453277				chr1	165663954	165668461					chr1	88953942	88954299
											chr1	90270349	90270592				chr1	78459041	78459249				chr1	165665354	165668461					chr1	89078521	89079012
											chr1	90331617	90331929				chr1	78466418	78466760				chr1	165734992	165741291					chr1	89149746	89150030
											chr1	90355559	90356149				chr1	78497048	78497281				chr1	166456432	166462249					chr1	89150516	89150800
											chr1	90372185	90372466				chr1	78521939	78522147				chr1	167010380	167016386					chr1	89239889	89240351
											chr1	90376404	90376666				chr1	78558416	78558649				chr1	167033254	167039189					chr1	89357156	89357459
											chr1	90384405	90384670				chr1	78590531	78590793				chr1	167186249	167192453					chr1	89358182	89358468
											chr1	90418769	90419166				chr1	78607106	78607314				chr1	167186737	167192453					chr1	89450693	89450990
											chr1	90440755	90441006				chr1	78616267	78616494				chr1	167188395	167192453					chr1	89458534	89458853
											chr1	90460263	90460783				chr1	78644431	78644639				chr1	167188445	167192553					chr1	89464495	89464674
											chr1	90865758	90865946				chr1	78679811	78680019				chr1	167188445	167192988					chr1	89487531	89487799
											chr1	90868752	90869013				chr1	78824537	78824759				chr1	167188445	167194662					chr1	89488502	89488687
											chr1	91187084	91187316				chr1	78931948	78932156				chr1	167238722	167240321					chr1	89591699	89592028
											chr1	91487341	91488017				chr1	78950085	78950293				chr1	167408476	167414436					chr1	89981630	89981927
											chr1	91748362	91748583				chr1	79083358	79083767				chr1	167530914	167536433					chr1	89990183	89991097
											chr1	91852670	91853255				chr1	79086017	79086225				chr1	167769615	167769631					chr1	90097947	90098546
											chr1	91869790	91870175				chr1	79152101	79152343				chr1	167769615	167775951					chr1	90098756	90099041
											chr1	91966201	91967039				chr1	80329952	80330160				chr1	167786227	167791821					chr1	90101704	90102279
											chr1	92035316	92035686				chr1	80481914	80482383				chr1	167786995	167792548					chr1	90137645	90138087
											chr1	92076975	92077285				chr1	81372528	81372736				chr1	167903731	167907833					chr1	90185218	90185426
											chr1	92198112	92198317				chr1	81884238	81884446				chr1	167902157	167907833					chr1	90187042	90187296
											chr1	92202549	92202955				chr1	81901510	81901740				chr1	167902766	167907833					chr1	90190237	90190487
											chr1	92295865	92296067				chr1	81907326	81907645				chr1	167903731	167908746					chr1	90190553	90190897
											chr1	92296800	92296996				chr1	81994871	81995079				chr1	167902490	167908645					chr1	90321122	90321387
											chr1	92310461	92311028				chr1	82010512	82010720				chr1	167902766	167908746					chr1	90331436	90332023
											chr1	92329630	92330355				chr1	82062101	82062311				chr1	167903731	167909919					chr1	90354845	90355105
											chr1	92351567	92351869				chr1	82107811	82108019				chr1	167903615	167908645					chr1	90355555	90356353
											chr1	92366129	92366560				chr1	82133892	82134124				chr1	167903615	167908991					chr1	90373198	90373677
											chr1	92392976	92393164				chr1	82141326	82141546				chr1	167909228	167909919					chr1	90376443	90376907
											chr1	92496466	92496739				chr1	82157176	82157384				chr1	168147216	168151599					chr1	90384191	90384638
											chr1	92545654	92546175				chr1	82214336	82214709				chr1	168192059	168197988					chr1	90403852	90404177
											chr1	92764190	92764667				chr1	82241871	82242180				chr1	168267884	168273607					chr1	90408463	90409273
											chr1	93250368	93251093				chr1	82243237	82243445				chr1	168308983	168309337					chr1	90411440	90411740
											chr1	93270304	93270667				chr1	82268163	82268507				chr1	168309006	168315206					chr1	90417675	90417929
											chr1	93297368	93297716				chr1	82269066	82269416				chr1	168357992	168359314					chr1	90418715	90419219
											chr1	93459761	93459989				chr1	82290916	82291312				chr1	168358585	168364672					chr1	90440616	90440991
											chr1	93544588	93545132				chr1	82322115	82322323				chr1	168972159	168976813					chr1	90452824	90453133
											chr1	93645168	93645622				chr1	82346266	82346581				chr1	169026384	169032611					chr1	90460242	90460518
											chr1	93645864	93646359				chr1	82368125	82368333				chr1	169281522	169284652					chr1	90865820	90866007
											chr1	93770299	93770508				chr1	82396535	82396743				chr1	169333923	169334444					chr1	90868761	90869006
											chr1	93790293	93790741				chr1	82398343	82398564				chr1	169333923	169335521					chr1	91287022	91287339
											chr1	93804013	93804228				chr1	82426092	82426353				chr1	169333923	169340564					chr1	91316593	91317109
											chr1	93811111	93811644				chr1	82468032	82468240				chr1	169452430	169458586					chr1	91487388	91487700
											chr1	93907810	93908166				chr1	82615117	82615414				chr1	169454561	169458586					chr1	91487788	91487968
											chr1	94050598	94051071				chr1	82794412	82794620				chr1	169505277	169506901					chr1	91748345	91748618
											chr1	94095171	94095359				chr1	82807706	82807952				chr1	169507067	169511534					chr1	91852721	91853166
											chr1	94104102	94104330				chr1	82825649	82825857				chr1	169760979	169767273					chr1	91869912	91870430
											chr1	94130219	94130414				chr1	83278470	83278678				chr1	169765825	169767336					chr1	91966205	91966752
											chr1	94132287	94132616				chr1	83672195	83672403				chr1	169860312	169866550					chr1	92035461	92035697
											chr1	94137733	94138008				chr1	83676306	83676514				chr1	170040648	170046499					chr1	92074643	92074867
											chr1	94146378	94146633				chr1	84026280	84026500				chr1	170497762	170503599					chr1	92075208	92075456
											chr1	94147346	94147722				chr1	84284058	84284321				chr1	170497849	170504206					chr1	92197477	92197679
											chr1	94158363	94159121				chr1	84391470	84391733				chr1	171280092	171286340					chr1	92198043	92198550
											chr1	94167213	94167577				chr1	84424864	84425072				chr1	171451458	171457696					chr1	92201997	92202933
											chr1	94245115	94245837				chr1	84460326	84460534				chr1	171452391	171457768					chr1	92246922	92247237
											chr1	94279584	94279857				chr1	84465120	84465356				chr1	171708169	171708345					chr1	92305051	92305305
											chr1	94311481	94312008				chr1	84482329	84482687				chr1	171714264	171714612					chr1	92310321	92311076
											chr1	94344449	94344916				chr1	84522789	84523131				chr1	171748371	171753866					chr1	92344088	92344400
											chr1	94374900	94375401				chr1	84528676	84529048				chr1	171807161	171813282					chr1	92351552	92352027
											chr1	94486641	94487059				chr1	84545421	84545685				chr1	171807645	171813282					chr1	92366098	92366585
											chr1	94488186	94488375				chr1	84567831	84568062				chr1	172006811	172012918					chr1	92463240	92463451
											chr1	94511172	94511395				chr1	84569143	84569368				chr1	172288328	172293020					chr1	92764326	92764511
											chr1	94703078	94703381				chr1	84614982	84615335				chr1	172288387	172294899					chr1	92775760	92775938
											chr1	94713212	94713584				chr1	84643127	84643424				chr1	172319031	172324184					chr1	92950453	92950763
											chr1	94724425	94724654				chr1	84712013	84712307				chr1	172324678	172325262					chr1	93250745	93250923
											chr1	94787268	94787494				chr1	84719637	84719851				chr1	172324999	172325262					chr1	93270321	93270654
											chr1	94791230	94791508				chr1	84743908	84744191				chr1	172324678	172330870					chr1	93274048	93274262
											chr1	94801482	94801746				chr1	84747766	84748040				chr1	172324999	172330882					chr1	93297417	93297662
											chr1	94883472	94884085				chr1	84763340	84763561				chr1	172325881	172330882					chr1	93324508	93324740
											chr1	94947081	94947292				chr1	84813891	84814099				chr1	172365605	172367502					chr1	93427943	93428279
											chr1	94979649	94979875				chr1	84864114	84864322				chr1	172365605	172371755					chr1	93467746	93467958
											chr1	95045417	95045695				chr1	84865749	84865957				chr1	172415454	172416383					chr1	93481213	93481544
											chr1	95107763	95108054				chr1	84877979	84878187				chr1	172417229	172421736					chr1	93645108	93645656
											chr1	95111962	95112179				chr1	84944830	84945038				chr1	172416161	172416383					chr1	93645970	93646170
											chr1	95113848	95114072				chr1	84945123	84945426				chr1	172417229	172422399					chr1	93790391	93791015
											chr1	95119593	95119885				chr1	84951905	84952247				chr1	172498492	172504948					chr1	93803994	93804324
											chr1	95164535	95164744				chr1	84962507	84962847				chr1	172499661	172505342					chr1	93811015	93811205
											chr1	95179235	95179636				chr1	84971263	84971471				chr1	172825356	172828106					chr1	93907921	93908280
											chr1	95193570	95193854				chr1	84973688	84973949				chr1	172827616	172831640					chr1	93984958	93985440
											chr1	95248908	95249418				chr1	84990654	84990862				chr1	172884145	172885348					chr1	94019657	94019945
											chr1	95267496	95267825				chr1	84995210	84995510				chr1	173089035	173095625					chr1	94050527	94051144
											chr1	95320478	95320797				chr1	85023159	85023591				chr1	173156365	173162270					chr1	94071520	94071866
											chr1	95329461	95329738				chr1	85038457	85038675				chr1	173396030	173401857					chr1	94095111	94095318
											chr1	95415628	95415816				chr1	85039559	85039894				chr1	173396143	173402367					chr1	94127683	94127861
											chr1	95509007	95509257				chr1	85048667	85048902				chr1	173418165	173421706					chr1	94129839	94130543
											chr1	95538053	95538649				chr1	85069886	85070390				chr1	173444258	173449228					chr1	94132286	94132553
											chr1	95582236	95582584				chr1	85086074	85086399				chr1	173444258	173450431					chr1	94137653	94137873
											chr1	95582709	95582945				chr1	85087284	85087531				chr1	173473972	173479741					chr1	94145611	94146032
											chr1	95699599	95699896				chr1	85106959	85107167				chr1	173790442	173797110					chr1	94157929	94158114
											chr1	96828135	96828501				chr1	85108013	85108240				chr1	173834009	173840060					chr1	94158569	94159386
											chr1	97187065	97187454				chr1	85117128	85117401				chr1	174125251	174125475					chr1	94159772	94159950
											chr1	97639837	97640132				chr1	85125352	85125560				chr1	174958316	174962796					chr1	94167330	94167534
											chr1	97658503	97658694				chr1	85126248	85126456				chr1	174965441	174971342					chr1	94169299	94169585
											chr1	97743546	97743734				chr1	85156460	85156997				chr1	174965622	174971980					chr1	94219935	94220265
											chr1	97849475	97849689				chr1	85157098	85157412				chr1	174989501	174995416					chr1	94244964	94245666
											chr1	97849935	97850123				chr1	85164502	85164761				chr1	174990160	174995859					chr1	94245742	94245982
											chr1	98315621	98315814				chr1	85171335	85171543				chr1	175445717	175451898					chr1	94263987	94264371
											chr1	98386381	98386912				chr1	85178779	85179038				chr1	175446018	175451936					chr1	94269958	94270265
											chr1	98403444	98403740				chr1	85184661	85184990				chr1	176175003	176179910					chr1	94278727	94279176
											chr1	98552353	98552693				chr1	85190187	85190406				chr1	176483678	176489890					chr1	94304920	94305201
											chr1	98789057	98789866				chr1	85203712	85204057				chr1	176847256	176853438					chr1	94309953	94310136
											chr1	98791735	98791956				chr1	85219311	85219521				chr1	177175446	177181829					chr1	94311381	94311691
											chr1	99127538	99127747				chr1	85238073	85238315				chr1	177222001	177227871					chr1	94312939	94313625
											chr1	99923079	99923305				chr1	85285324	85285575				chr1	178059391	178060336					chr1	94344677	94344855
											chr1	100110774	100111068				chr1	85361399	85361607				chr1	178059577	178065785					chr1	94374874	94375427
											chr1	100111493	100111761				chr1	85366655	85366940				chr1	178098886	178099291					chr1	94486529	94486716
											chr1	100148031	100148345				chr1	85380029	85380246				chr1	178210421	178211176					chr1	94511193	94511406
											chr1	100151337	100151570				chr1	85409976	85410237				chr1	178307446	178313664					chr1	94533783	94533981
											chr1	100231990	100232326				chr1	85431683	85431943				chr1	178503064	178504720					chr1	94566331	94566924
											chr1	100274270	100274491				chr1	85434749	85435018				chr1	178503064	178509334					chr1	94702861	94703145
											chr1	100315499	100316101				chr1	85442116	85442372				chr1	178692459	178698502					chr1	94712504	94712686
											chr1	100435326	100435564				chr1	85478873	85479236				chr1	178983288	178989450					chr1	94724446	94724811
											chr1	100435856	100436066				chr1	85481047	85481288				chr1	179047932	179053511					chr1	94765688	94766174
											chr1	100503572	100503886				chr1	85547283	85547521				chr1	179110301	179115428					chr1	94789729	94790136
											chr1	100504083	100504498				chr1	85558624	85558832				chr1	179114757	179115428					chr1	94790957	94791881
											chr1	100598039	100598863				chr1	85575144	85575355				chr1	179331732	179337819					chr1	94801509	94801823
											chr1	100715332	100715696				chr1	85578466	85578674				chr1	179848171	179850197					chr1	94883487	94884140
											chr1	100731560	100731896				chr1	85603444	85603687				chr1	179843834	179850100					chr1	95005273	95005569
											chr1	100816794	100817312				chr1	85608406	85608614				chr1	179848171	179853187					chr1	95083061	95083323
											chr1	100925167	100925355				chr1	85630632	85630875				chr1	179846923	179850100					chr1	95086847	95087502
											chr1	100929372	100929629				chr1	85667652	85667863				chr1	179851982	179854992					chr1	95107603	95108140
											chr1	101360208	101360877				chr1	85668685	85669075				chr1	179920527	179922719					chr1	95111616	95112299
											chr1	101361316	101361504				chr1	85681077	85681393				chr1	179920527	179926810					chr1	95113798	95114215
											chr1	101361561	101361756				chr1	85687660	85687912				chr1	180120529	180126624					chr1	95119586	95120114
											chr1	101491199	101491828				chr1	85695505	85695746				chr1	180468456	180472762					chr1	95123597	95123775
											chr1	101702405	101702593				chr1	85714820	85715055				chr1	180482030	180484445					chr1	95123846	95124099
											chr1	101704323	101704582				chr1	85720081	85720410				chr1	180602896	180604213					chr1	95164265	95164816
											chr1	101754063	101754331				chr1	85743968	85744319				chr1	180603825	180604213					chr1	95179229	95179710
											chr1	104068390	104068789				chr1	85779785	85779997				chr1	180990642	180995310					chr1	95193483	95193829
											chr1	107599096	107599439				chr1	85803306	85803748				chr1	181054540	181056683					chr1	95249187	95249365
											chr1	108115336	108115552				chr1	85813982	85814190				chr1	181132821	181138195					chr1	95249425	95249858
											chr1	108152461	108152738				chr1	85861210	85861420				chr1	181391112	181397343					chr1	95258102	95258630
											chr1	108225083	108225390				chr1	85946126	85946347				chr1	181995911	182001720					chr1	95271449	95271666
											chr1	108231086	108231328				chr1	85953549	85953825				chr1	182109407	182115627					chr1	95320024	95320207
											chr1	108293088	108293322				chr1	85960153	85960371				chr1	182152597	182153683					chr1	95320507	95320943
											chr1	108668183	108668428				chr1	85965124	85965350				chr1	182152597	182158840					chr1	95329121	95329427
											chr1	108742865	108743152				chr1	85984075	85984303				chr1	182367227	182369132					chr1	95329499	95329965
											chr1	109045709	109046260				chr1	85986831	85987429				chr1	182555212	182561094					chr1	95415247	95415629
											chr1	109064816	109065097				chr1	85992870	85993113				chr1	182555435	182561575					chr1	95508949	95509277
											chr1	109096582	109096939				chr1	85996345	85996747				chr1	182584168	182590169					chr1	95538116	95538334
											chr1	109102412	109102669				chr1	86004848	86005285				chr1	182584168	182587320					chr1	95538416	95538737
											chr1	109103671	109103960				chr1	86010769	86010987				chr1	182584168	182588630					chr1	95582362	95582939
											chr1	109104454	109104659				chr1	86022520	86022753				chr1	182600187	182605933					chr1	95635151	95635428
											chr1	109203552	109204003				chr1	86029566	86029774				chr1	182748442	182748886					chr1	96828183	96828426
											chr1	109234769	109235084				chr1	86054141	86054739				chr1	182755587	182761492					chr1	96881669	96882009
											chr1	109247207	109247436				chr1	86094664	86095061				chr1	182805995	182811516					chr1	97025769	97025962
											chr1	109288991	109289756				chr1	86105696	86105904				chr1	182806460	182811516					chr1	97743462	97743997
											chr1	109289974	109290186				chr1	86116960	86117186				chr1	182928779	182934987					chr1	97849799	97850481
											chr1	109370864	109371380				chr1	86147781	86148054				chr1	182988567	182994813					chr1	98106291	98106558
											chr1	109372109	109372564				chr1	86173938	86174203				chr1	182990105	182994813					chr1	98386691	98386912
											chr1	109373114	109373472				chr1	86185871	86186080				chr1	182990453	182994894					chr1	98403536	98403761
											chr1	109419191	109419650				chr1	86188053	86188270				chr1	182990453	182996300					chr1	98470962	98471275
											chr1	109505710	109505898				chr1	86203271	86203479				chr1	183060205	183065192					chr1	98494482	98494721
											chr1	109505953	109506242				chr1	86231274	86231494				chr1	183130636	183132486					chr1	98496192	98496396
											chr1	109584593	109584820				chr1	86247730	86247938				chr1	183200756	183201739					chr1	98533657	98533889
											chr1	109618514	109618906				chr1	86295337	86295678				chr1	183200925	183207229					chr1	98552342	98552664
											chr1	109631892	109632223				chr1	86331685	86331922				chr1	183437767	183444111					chr1	98789390	98789936
											chr1	109633156	109633508				chr1	86332135	86332376				chr1	183438202	183444390					chr1	99127780	99127963
											chr1	109642547	109642910				chr1	86343109	86343401				chr1	183621720	183627912					chr1	99259921	99260101
											chr1	109655347	109655542				chr1	86393667	86393877				chr1	183882498	183888559					chr1	99922897	99923777
											chr1	109723952	109724228				chr1	86427375	86427600				chr1	184017626	184022757					chr1	99931100	99931419
											chr1	109739904	109740214				chr1	86435096	86435373				chr1	184018061	184022757					chr1	99947012	99947218
											chr1	109757051	109757252				chr1	86441429	86441824				chr1	184354128	184359345					chr1	100110859	100111082
											chr1	109757497	109757718				chr1	86455988	86456206				chr1	184636370	184636384					chr1	100128154	100128458
											chr1	109791942	109792203				chr1	86463226	86463435				chr1	184771803	184778038					chr1	100138186	100138575
											chr1	109806246	109806717				chr1	86477935	86478143				chr1	184805746	184811101					chr1	100145835	100146029
											chr1	109817402	109817743				chr1	86479276	86479554				chr1	184939897	184945925					chr1	100147839	100148316
											chr1	109820103	109820314				chr1	86510676	86510926				chr1	185283744	185289896					chr1	100151360	100151539
											chr1	109825735	109826214				chr1	86514240	86514539				chr1	185284038	185290146					chr1	100173131	100173361
											chr1	109940603	109940889				chr1	86522272	86522559				chr1	185612442	185617796					chr1	100231994	100232347
											chr1	109968947	109969447				chr1	86548783	86548991				chr1	185700332	185706037					chr1	100274288	100274516
											chr1	110008983	110009197				chr1	86620113	86620324				chr1	185700756	185706521					chr1	100438145	100438328
											chr1	110033295	110033544				chr1	86654703	86654911				chr1	186341373	186347581					chr1	100598481	100598950
											chr1	110036375	110036750				chr1	86679351	86679578				chr1	186453203	186454523					chr1	100715344	100715641
											chr1	110052205	110052532				chr1	86713553	86713761				chr1	186453203	186456543					chr1	100816768	100817154
											chr1	110074945	110075177				chr1	86728982	86729190				chr1	186460621	186465254					chr1	100818018	100818204
											chr1	110075524	110075895				chr1	86752410	86752633				chr1	186646549	186652968					chr1	100819660	100819843
											chr1	110088991	110089185				chr1	86773787	86774134				chr1	186684631	186688488					chr1	101087541	101087955
											chr1	110091010	110091351				chr1	86808740	86809066				chr1	186794979	186801233					chr1	101360277	101360574
											chr1	110185887	110186287				chr1	86860452	86860894				chr1	186953555	186958333					chr1	101361135	101361372
											chr1	110198541	110199013				chr1	86895620	86895830				chr1	192799599	192799643					chr1	101491159	101491717
											chr1	110282796	110283159				chr1	86895979	86896187				chr1	197097588	197100277					chr1	101495067	101495520
											chr1	110316362	110316616				chr1	86910637	86910920				chr1	197097664	197103801					chr1	101616311	101616551
											chr1	110326010	110326267				chr1	86913145	86913353				chr1	197112702	197118934					chr1	101619312	101619720
											chr1	110329290	110329478				chr1	86918618	86918874				chr1	197408267	197413119					chr1	101702102	101702587
											chr1	110420002	110420411				chr1	86946800	86947008				chr1	197408267	197414514					chr1	101719640	101719916
											chr1	110527120	110527505				chr1	86953566	86953819				chr1	197741996	197748148					chr1	101725286	101725627
											chr1	110546448	110547025				chr1	86967968	86968199				chr1	197870275	197875224					chr1	101726240	101726527
											chr1	110554322	110554518				chr1	86973830	86974059				chr1	198093327	198098454					chr1	101730375	101730652
											chr1	110572284	110572472				chr1	86991335	86991543				chr1	198095665	198098454					chr1	101754084	101754455
											chr1	110576970	110577314				chr1	86997246	86997532				chr1	198123640	198128040					chr1	104068363	104068541
											chr1	110596468	110596713				chr1	87074120	87074559				chr1	198125194	198128040					chr1	108115302	108115655
											chr1	110630775	110631005				chr1	87110327	87110875				chr1	198124039	198129896					chr1	108136536	108136863
											chr1	110648851	110649140				chr1	87118707	87118955				chr1	198125194	198130247					chr1	108152347	108152883
											chr1	110693091	110693401				chr1	87130229	87130444				chr1	198409604	198414515					chr1	108190748	108191239
											chr1	110745625	110745855				chr1	87130627	87130938				chr1	198635356	198641570					chr1	108211440	108211677
											chr1	110757198	110757386				chr1	87149367	87149608				chr1	198903430	198908051					chr1	108225175	108225399
											chr1	110778473	110778721				chr1	87156613	87156821				chr1	199238861	199243198					chr1	108225906	108226088
											chr1	110835118	110835386				chr1	87164412	87164728				chr1	199238861	199245073					chr1	108230605	108230860
											chr1	110855238	110855542				chr1	87168530	87168807				chr1	199240289	199245121					chr1	108231032	108231354
											chr1	110881091	110882083				chr1	87171061	87171290				chr1	199744464	199750546					chr1	108234189	108234454
											chr1	110950202	110950541				chr1	87212132	87212446				chr1	199995148	199995887					chr1	108479098	108479606
											chr1	110976436	110976665				chr1	87239692	87240191				chr1	200345461	200348065					chr1	108725041	108725285
											chr1	111002953	111003177				chr1	87246860	87247068				chr1	200341857	200344589					chr1	108741610	108741878
											chr1	111019805	111020116				chr1	87283181	87283417				chr1	200342712	200348065					chr1	108757468	108757974
											chr1	111038652	111038890				chr1	87299287	87299706				chr1	200376053	200379648					chr1	108759517	108759978
											chr1	111323580	111323793				chr1	87307438	87307646				chr1	200409722	200410153					chr1	108888765	108888943
											chr1	111506477	111506928				chr1	87311516	87311766				chr1	200449622	200449673					chr1	109045172	109045469
											chr1	111573202	111573390				chr1	87312868	87313166				chr1	200449659	200455903					chr1	109045708	109046343
											chr1	111682613	111682950				chr1	87327557	87327841				chr1	200454957	200455903					chr1	109055210	109055390
											chr1	111765468	111765845				chr1	87330451	87330659				chr1	200454887	200455968					chr1	109064690	109065028
											chr1	111888790	111889220				chr1	87339771	87339987				chr1	200454957	200461095					chr1	109102123	109102633
											chr1	111991784	111992188				chr1	87347535	87347743				chr1	200588150	200593163					chr1	109103750	109103928
											chr1	112050869	112051222				chr1	87348539	87348805				chr1	200588667	200593163					chr1	109126882	109127492
											chr1	112084483	112084695				chr1	87356700	87357033				chr1	200769065	200775298					chr1	109133433	109134033
											chr1	112095917	112096105				chr1	87362802	87363010				chr1	201461951	201462044					chr1	109203745	109203925
											chr1	112135401	112135974				chr1	87366381	87366685				chr1	201455782	201462044					chr1	109234557	109235023
											chr1	112199028	112199225				chr1	87379432	87379799				chr1	201795010	201800878					chr1	109246667	109246861
											chr1	112281462	112281694				chr1	87390052	87390339				chr1	202001574	202007637					chr1	109247231	109247441
											chr1	112281891	112282319				chr1	87400329	87400704				chr1	202281865	202287994					chr1	109288987	109289303
											chr1	112289889	112290113				chr1	87410036	87410255				chr1	202314545	202320862					chr1	109370833	109371489
											chr1	112298099	112298599				chr1	87423527	87423888				chr1	202555389	202561697					chr1	109371772	109372574
											chr1	112534092	112534333				chr1	87432716	87432924				chr1	202973307	202978732					chr1	109373097	109373809
											chr1	112912338	112912590				chr1	87452907	87453129				chr1	203658921	203665226					chr1	109373869	109374140
											chr1	112933460	112933803				chr1	87458133	87458377				chr1	203659371	203665282					chr1	109440871	109441049
											chr1	112938603	112938934				chr1	87461914	87462186				chr1	203827487	203833695					chr1	109505878	109506249
											chr1	112947058	112947246				chr1	87464848	87465085				chr1	204364651	204370928					chr1	109618543	109618795
											chr1	113008738	113009087				chr1	87467349	87467557				chr1	204370317	204370965					chr1	109631856	109632102
											chr1	113044405	113044779				chr1	87489822	87490242				chr1	204377862	204382125					chr1	109633083	109633491
											chr1	113086709	113086918				chr1	87510650	87510858				chr1	204383200	204384457					chr1	109634807	109635110
											chr1	113162219	113162539				chr1	87511479	87511687				chr1	204383731	204389758					chr1	109642615	109642970
											chr1	113180005	113180193				chr1	87534575	87534783				chr1	204403862	204407959					chr1	109739834	109740435
											chr1	113216992	113217265				chr1	87537170	87537482				chr1	204404769	204410078					chr1	109743920	109744135
											chr1	113247731	113248124				chr1	87540916	87541139				chr1	204414973	204420962					chr1	109761300	109761478
											chr1	113249925	113250176				chr1	87547460	87547698				chr1	204416813	204421187					chr1	109800047	109800344
											chr1	113258024	113258341				chr1	87614436	87614671				chr1	204472477	204474950					chr1	109817297	109817675
											chr1	113258972	113259199				chr1	87661682	87662004				chr1	204473866	204474950					chr1	109940204	109940386
											chr1	113346911	113347131				chr1	87679221	87679434				chr1	204472477	204477177					chr1	109942078	109942268
											chr1	113394951	113395184				chr1	87685265	87685695				chr1	204473866	204477177					chr1	109968893	109969507
											chr1	113423692	113423885				chr1	87800337	87800545				chr1	204472477	204478483					chr1	110009176	110009544
											chr1	113498715	113499194				chr1	87857574	87857793				chr1	204473866	204478483					chr1	110052152	110052625
											chr1	113500161	113500385				chr1	87871770	87872036				chr1	204473749	204478793					chr1	110088980	110089291
											chr1	113554902	113555140				chr1	87886908	87887124				chr1	204473866	204480095					chr1	110091018	110091324
											chr1	113564449	113564639				chr1	87897031	87897239				chr1	204474374	204478793					chr1	110193337	110193608
											chr1	113577769	113578040				chr1	87915026	87915236				chr1	204474374	204480116					chr1	110195008	110195400
											chr1	113585298	113585593				chr1	87980731	87981014				chr1	204482208	204488512					chr1	110198619	110198916
											chr1	113615275	113616083				chr1	88005658	88005910				chr1	204483126	204488646					chr1	110326029	110326321
											chr1	113683236	113683470				chr1	88025320	88025789				chr1	204713067	204715808					chr1	110334823	110335086
											chr1	113932566	113933100				chr1	88057060	88057345				chr1	204730263	204736139					chr1	110336518	110336929
											chr1	113939299	113939520				chr1	88076640	88076848				chr1	204774571	204779645					chr1	110366765	110366949
											chr1	113999635	113999936				chr1	88093906	88094122				chr1	204774571	204780468					chr1	110393478	110393711
											chr1	114302078	114302284				chr1	88112009	88112350				chr1	204941851	204948031					chr1	110420028	110420304
											chr1	114354790	114355343				chr1	88124884	88125092				chr1	205195855	205200129					chr1	110435204	110435552
											chr1	114447218	114448076				chr1	88141241	88141469				chr1	205341830	205347191					chr1	110527213	110527526
											chr1	114471664	114472281				chr1	88146787	88147053				chr1	205342949	205348038					chr1	110528310	110528590
											chr1	114657073	114657331				chr1	88163559	88163945				chr1	205597255	205603506					chr1	110546445	110546941
											chr1	114825510	114825713				chr1	88186975	88187183				chr1	205598089	205603506					chr1	110572311	110572545
											chr1	114889055	114889500				chr1	88197092	88197360				chr1	205716376	205721644					chr1	110577002	110577288
											chr1	115053773	115054178				chr1	88211145	88211446				chr1	205716376	205722636					chr1	110693215	110693485
											chr1	115059907	115060447				chr1	88228278	88228587				chr1	205741497	205747693					chr1	110746241	110746419
											chr1	115124187	115124570				chr1	88229903	88230393				chr1	206134736	206137208					chr1	110753739	110753939
											chr1	115212742	115212934				chr1	88232935	88233143				chr1	206134884	206141115					chr1	110778380	110779409
											chr1	115212991	115213238				chr1	88253424	88253877				chr1	206161818	206162287					chr1	110835140	110835377
											chr1	115259283	115259614				chr1	88260802	88261080				chr1	206161818	206163093					chr1	110878992	110879444
											chr1	115300049	115300895				chr1	88285311	88285519				chr1	206161872	206168047					chr1	110880755	110881122
											chr1	115323023	115323548				chr1	88300633	88301036				chr1	206170639	206176827					chr1	110881326	110882162
											chr1	115595174	115595373				chr1	88323713	88323949				chr1	206307366	206308099					chr1	110936641	110937025
											chr1	115605276	115605656				chr1	88343311	88343519				chr1	206490597	206496544					chr1	110976598	110976776
											chr1	115681606	115681929				chr1	88345783	88346040				chr1	206783308	206789104					chr1	111002946	111003198
											chr1	115711341	115711623				chr1	88351795	88352043				chr1	207035353	207041615					chr1	111006424	111006698
											chr1	115722104	115722556				chr1	88384153	88384361				chr1	207035988	207041615					chr1	111019786	111020143
											chr1	115732673	115733091				chr1	88384567	88384781				chr1	207177682	207183776					chr1	111057823	111058046
											chr1	115973459	115973678				chr1	88393462	88393670				chr1	207177568	207179510					chr1	111423443	111423756
											chr1	116012472	116012715				chr1	88399136	88399344				chr1	207201910	207203826					chr1	111459575	111459802
											chr1	116012860	116013134				chr1	88401798	88402006				chr1	207221417	207227486					chr1	111506610	111507002
											chr1	116039821	116040093				chr1	88419589	88419803				chr1	207221723	207227662					chr1	111682807	111683004
											chr1	116088369	116089064				chr1	88426801	88427112				chr1	207223254	207227662					chr1	111991786	111992155
											chr1	116138491	116138750				chr1	88433908	88434118				chr1	207222689	207227486					chr1	112081363	112081556
											chr1	116184298	116184602				chr1	88496758	88496966				chr1	207222689	207227943					chr1	112135133	112135896
											chr1	116185359	116185692				chr1	88513535	88513982				chr1	207223254	207228897					chr1	112163209	112163389
											chr1	116249452	116249716				chr1	88571641	88571906				chr1	207223222	207227486					chr1	112281267	112281659
											chr1	116314289	116314792				chr1	88587705	88587913				chr1	207223222	207227943					chr1	112298034	112298614
											chr1	116325582	116325928				chr1	88621325	88621535				chr1	207223254	207229441					chr1	112933487	112933888
											chr1	116350439	116350691				chr1	88643145	88643386				chr1	207224277	207227486					chr1	112936695	112937144
											chr1	116371980	116372168				chr1	88646296	88646544				chr1	207224277	207227943					chr1	112937255	112937572
											chr1	116518715	116518964				chr1	88657583	88657791				chr1	207224277	207229678					chr1	112946962	112947397
											chr1	116520149	116520426				chr1	88765823	88766031				chr1	207259097	207264879					chr1	113044403	113044795
											chr1	116652399	116653066				chr1	88807393	88807643				chr1	207259097	207261361					chr1	113086667	113086986
											chr1	116653133	116653325				chr1	88846409	88846617				chr1	207260260	207264879					chr1	113087445	113087649
											chr1	116681641	116682002				chr1	88853445	88853653				chr1	207260260	207261361					chr1	113160831	113161054
											chr1	116694666	116694978				chr1	88864276	88864484				chr1	207403010	207405574					chr1	113162173	113162503
											chr1	116832866	116833314				chr1	88894816	88895024				chr1	207403010	207407622					chr1	113179344	113179708
											chr1	116883449	116883789				chr1	88906530	88906796				chr1	207411831	207417565					chr1	113247712	113248237
											chr1	116915631	116915936				chr1	88942092	88942366				chr1	207411831	207418116					chr1	113257287	113257486
											chr1	116919062	116919391				chr1	88964196	88964497				chr1	207477065	207481696					chr1	113257709	113257896
											chr1	116920606	116920794				chr1	88995500	88995727				chr1	207480064	207483273					chr1	113261383	113261570
											chr1	117027886	117028161				chr1	89010892	89011164				chr1	207481843	207486302					chr1	113278296	113278821
											chr1	117041752	117041958				chr1	89016691	89017006				chr1	207491388	207497505					chr1	113412051	113412246
											chr1	117051495	117052160				chr1	89023528	89023736				chr1	207492469	207498065					chr1	113446654	113447159
											chr1	117099220	117099548				chr1	89032816	89033024				chr1	207749782	207754516					chr1	113477979	113478598
											chr1	117112861	117113433				chr1	89055678	89055892				chr1	207749782	207755954					chr1	113479698	113479880
											chr1	117113575	117113827				chr1	89071981	89072283				chr1	207774254	207775005					chr1	113498739	113499028
											chr1	117132017	117132232				chr1	89093357	89093568				chr1	207796890	207797013					chr1	113499105	113499377
											chr1	117139024	117139229				chr1	89129449	89129657				chr1	207869308	207875512					chr1	113500182	113500403
											chr1	117185909	117186152				chr1	89140151	89140414				chr1	207877680	207883940					chr1	113530981	113531297
											chr1	117236458	117236895				chr1	89149483	89149691				chr1	207878483	207883957					chr1	113577719	113578094
											chr1	117253948	117254136				chr1	89155265	89155489				chr1	207911451	207915070					chr1	113615292	113616021
											chr1	117280018	117280206				chr1	89160535	89160837				chr1	207922212	207924515					chr1	113850333	113850654
											chr1	117396336	117396743				chr1	89165569	89165783				chr1	208055551	208061785					chr1	113862968	113863200
											chr1	117452352	117452757				chr1	89183298	89183797				chr1	208302427	208308525					chr1	113867716	113868038
											chr1	117602507	117603019				chr1	89202005	89202213				chr1	209250795	209257003					chr1	113931284	113931805
											chr1	117610494	117610710				chr1	89203421	89203629				chr1	209266638	209272747					chr1	113939328	113939540
											chr1	117664303	117664928				chr1	89214913	89215148				chr1	209736498	209742743					chr1	113999551	113999977
											chr1	117689718	117689906				chr1	89219186	89219432				chr1	209739903	209742758					chr1	114206119	114206403
											chr1	117690533	117690855				chr1	89229000	89229252				chr1	209918425	209924485					chr1	114301879	114302244
											chr1	117708746	117709022				chr1	89230594	89230890				chr1	209998186	210004417					chr1	114347441	114347735
											chr1	117714565	117714753				chr1	89231560	89231837				chr1	210010343	210016483					chr1	114352495	114352777
											chr1	117827247	117827496				chr1	89239268	89239476				chr1	210222581	210222696					chr1	114353921	114354123
											chr1	117909304	117909508				chr1	89240606	89240912				chr1	210404134	210405377					chr1	114354972	114355392
											chr1	117909920	117910254				chr1	89282030	89282296				chr1	210436132	210442455					chr1	114411054	114411359
											chr1	118148260	118148633				chr1	89293482	89293807				chr1	210550539	210550966					chr1	114430381	114430883
											chr1	118197820	118198008				chr1	89305263	89305471				chr1	211429222	211435129					chr1	114447252	114447914
											chr1	118296797	118297087				chr1	89323670	89323892				chr1	211497751	211500068					chr1	114471768	114472155
											chr1	118301551	118301760				chr1	89343353	89343683				chr1	211553305	211559352					chr1	114557806	114557984
											chr1	118364431	118364619				chr1	89390554	89390785				chr1	211587000	211591649					chr1	114575524	114575702
											chr1	118438225	118438434				chr1	89400850	89401276				chr1	211587785	211593203					chr1	114625726	114626036
											chr1	118471439	118471632				chr1	89408247	89408576				chr1	211646620	211646818					chr1	114657068	114657353
											chr1	118472159	118472523				chr1	89419584	89419792				chr1	211684862	211690628					chr1	114889069	114889436
											chr1	119551407	119551643				chr1	89420496	89420704				chr1	211685620	211691135					chr1	114997622	114997932
											chr1	119682848	119683552				chr1	89428365	89428573				chr1	211722041	211728283					chr1	115000862	115001306
											chr1	119822083	119822358				chr1	89449501	89449776				chr1	211748151	211754109					chr1	115011811	115012116
											chr1	119872732	119872945				chr1	89457301	89457649				chr1	211749460	211754109					chr1	115016095	115016295
											chr1	120018504	120018734				chr1	89532030	89532238				chr1	211750069	211754392					chr1	115032767	115032983
											chr1	120092368	120092556				chr1	89591344	89591552				chr1	211750069	211755698					chr1	115053826	115054040
											chr1	120156437	120156654				chr1	89592712	89593116				chr1	211831184	211831807					chr1	115059969	115060485
											chr1	120190773	120191207				chr1	89599019	89599373				chr1	212205857	212211767					chr1	115124173	115124594
											chr1	120218272	120218502				chr1	89675105	89675454				chr1	212205356	212211687					chr1	115213024	115213265
											chr1	120254317	120254683				chr1	89701952	89702160				chr1	212206149	212212200					chr1	115259356	115259662
											chr1	120255356	120255583				chr1	89748435	89748686				chr1	212206149	212211687					chr1	115300566	115301385
											chr1	120286813	120287001				chr1	89823991	89824199				chr1	212456723	212461923					chr1	115323269	115323465
											chr1	120351715	120351939				chr1	89849573	89849781				chr1	212461404	212461923					chr1	115605168	115605622
											chr1	120413610	120413953				chr1	89905251	89905619				chr1	212538411	212543790					chr1	115642487	115642665
											chr1	120543783	120544044				chr1	89923366	89923574				chr1	212659010	212662679					chr1	115677712	115678165
											chr1	120601816	120602378				chr1	89929949	89930157				chr1	212659010	212665185					chr1	115681594	115681793
											chr1	120611009	120611458				chr1	89938478	89938733				chr1	212729924	212735592					chr1	115710751	115710974
											chr1	120612074	120612480				chr1	90023121	90023329				chr1	212737485	212743707					chr1	115711260	115711935
											chr1	120654441	120654633				chr1	90046490	90046822				chr1	212742580	212743748					chr1	115722039	115722598
											chr1	120687438	120687630				chr1	90080909	90081176				chr1	212766238	212771176					chr1	115732609	115733095
											chr1	120688430	120688676				chr1	90095311	90095574				chr1	212766638	212771176					chr1	115752942	115753143
											chr1	120821600	120821804				chr1	90099348	90099607				chr1	212871462	212877674					chr1	115782927	115783271
											chr1	120838259	120839031				chr1	90113480	90113688				chr1	213186099	213192336					chr1	115783995	115784295
											chr1	120844478	120844897				chr1	90136877	90137090				chr1	213221473	213223567					chr1	115842768	115843034
											chr1	120874497	120874685				chr1	90179621	90179940				chr1	213221473	213227156					chr1	115860171	115860644
											chr1	120925455	120925720				chr1	90200924	90201172				chr1	214436399	214438239					chr1	115863089	115863310
											chr1	120925811	120926182				chr1	90228502	90228710				chr1	214454880	214458364					chr1	115866108	115866577
											chr1	121261293	121261615				chr1	90228790	90229027				chr1	214617314	214623625					chr1	115873244	115873422
											chr1	121288674	121289227				chr1	90264826	90265115				chr1	214642569	214643403					chr1	115915985	115916342
											chr1	121352110	121352510				chr1	90289599	90289807				chr1	214669233	214672829					chr1	115954412	115954610
											chr1	121354159	121354465				chr1	90317097	90317305				chr1	214690987	214691417					chr1	115973391	115973794
											chr1	121354989	121355260				chr1	90332191	90332405				chr1	214754807	214758478					chr1	116012637	116013095
											chr1	121355604	121355900				chr1	90341626	90341845				chr1	214773153	214776885					chr1	116039794	116040102
											chr1	121357832	121358115				chr1	90355168	90355515				chr1	214773239	214779495					chr1	116088392	116089130
											chr1	121359991	121360224				chr1	90355640	90355874				chr1	215738256	215743716					chr1	116189574	116190212
											chr1	121386152	121386455				chr1	90356440	90356661				chr1	215739608	215743716					chr1	116314454	116314743
											chr1	121458678	121459007				chr1	90358103	90358440				chr1	217738280	217739147					chr1	116350399	116350684
											chr1	121462405	121462729				chr1	90377222	90377535				chr1	217801439	217807702					chr1	116520250	116520557
											chr1	121468004	121468330				chr1	90386683	90386917				chr1	218547257	218547653					chr1	116652297	116653148
											chr1	121478511	121478965				chr1	90387089	90387422				chr1	218547296	218553456					chr1	116654260	116654456
											chr1	121483979	121485495				chr1	90419387	90419595				chr1	218550896	218553559					chr1	116658082	116658478
											chr1	142538316	142538518				chr1	90455514	90455724				chr1	218630235	218630623					chr1	116681688	116682014
											chr1	142890872	142891230				chr1	90468704	90469045				chr1	218630235	218636240					chr1	116797582	116797859
											chr1	143278655	143278850				chr1	90472967	90473261				chr1	218670533	218673306					chr1	116831840	116832222
											chr1	143279782	143280169				chr1	90483620	90483909				chr1	219102585	219107540					chr1	116832937	116833364
											chr1	143282565	143282880				chr1	90513498	90513777				chr1	220088170	220094435					chr1	116883545	116883844
											chr1	143283612	143283813				chr1	90519082	90519290				chr1	220129500	220130139					chr1	116918322	116918621
											chr1	143467607	143467887				chr1	90552144	90552352				chr1	220442725	220443503					chr1	116918789	116919620
											chr1	143656182	143656374				chr1	90565110	90565328				chr1	220540779	220547012					chr1	116920515	116920936
											chr1	143673424	143673698				chr1	90566508	90566720				chr1	220698375	220704327					chr1	116961293	116961471
											chr1	143686925	143687308				chr1	90611550	90611820				chr1	220956990	220961569					chr1	117027818	117027996
											chr1	143737624	143737812				chr1	90661043	90661251				chr1	220957660	220961569					chr1	117029078	117029351
											chr1	143743265	143743633				chr1	90669662	90669879				chr1	220958694	220961569					chr1	117041791	117042066
											chr1	143886086	143886274				chr1	90684873	90685086				chr1	220958535	220963238					chr1	117046953	117047359
											chr1	143886464	143886711				chr1	90710749	90710957				chr1	220958535	220964085					chr1	117048778	117049180
											chr1	143907095	143907479				chr1	90799114	90799322				chr1	220958694	220964849					chr1	117051463	117052119
											chr1	143913063	143913864				chr1	90865462	90865681				chr1	221434221	221440409					chr1	117079955	117080455
											chr1	143930523	143930727				chr1	90868540	90868953				chr1	221592383	221596269					chr1	117098414	117098592
											chr1	144030982	144031225				chr1	90976763	90977053				chr1	221912491	221918785					chr1	117099111	117099479
											chr1	144333889	144334078				chr1	91072809	91073029				chr1	222057446	222063429					chr1	117113456	117113684
											chr1	144340572	144340892				chr1	91092579	91092830				chr1	222636083	222641456					chr1	117113744	117113935
											chr1	144491782	144491987				chr1	91099438	91099646				chr1	222636083	222642155					chr1	117117337	117117544
											chr1	144519814	144520402				chr1	91155054	91155393				chr1	222760088	222766210					chr1	117185978	117186284
											chr1	144520961	144521218				chr1	91187055	91187357				chr1	222760347	222766295					chr1	117267476	117267660
											chr1	144533527	144533961				chr1	91196184	91196434				chr1	222814381	222820578					chr1	117396240	117396692
											chr1	144534083	144534665				chr1	91212085	91212398				chr1	222816597	222820752					chr1	117423313	117423663
											chr1	144567889	144568226				chr1	91268331	91268937				chr1	222819838	222820752					chr1	117452676	117452952
											chr1	144593387	144593797				chr1	91354455	91354780				chr1	222883437	222888324					chr1	117598033	117598291
											chr1	144621424	144621672				chr1	91370336	91370707				chr1	222924870	222931094					chr1	117602528	117603002
											chr1	144811756	144811944				chr1	91375388	91375596				chr1	222996218	223002413					chr1	117603451	117603779
											chr1	144918079	144918313				chr1	91377357	91377614				chr1	223098624	223104889					chr1	117620018	117620250
											chr1	144931912	144932751				chr1	91398960	91399280				chr1	223294097	223300308					chr1	117635826	117636098
											chr1	144941345	144941538				chr1	91408670	91408931				chr1	223313909	223319583					chr1	117637915	117638283
											chr1	144989487	144989841				chr1	91431245	91431453				chr1	224031847	224037052					chr1	117664376	117664856
											chr1	145039685	145040139				chr1	91449248	91449556				chr1	224178188	224183522					chr1	117689453	117690129
											chr1	145059030	145059281				chr1	91458303	91458678				chr1	224178401	224184576					chr1	117690467	117691119
											chr1	145092195	145092589				chr1	91487859	91488248				chr1	224198314	224202143					chr1	117708690	117709094
											chr1	145096269	145096584				chr1	91570871	91571081				chr1	224514985	224521261					chr1	117714499	117714827
											chr1	145138900	145139236				chr1	91586955	91587236				chr1	224612052	224617678					chr1	117911463	117911690
											chr1	145152890	145153132				chr1	91677324	91677532				chr1	224613256	224618372					chr1	118148117	118148638
											chr1	145165089	145165304				chr1	91704214	91704442				chr1	224619443	224619464					chr1	118155471	118155649
											chr1	145208728	145209233				chr1	91786668	91786876				chr1	224618026	224618372					chr1	118301435	118301630
											chr1	145210007	145210398				chr1	91814492	91814726				chr1	224619443	224624234					chr1	118369125	118369413
											chr1	145219107	145219680				chr1	91830293	91830501				chr1	224619931	224625674					chr1	118400106	118400475
											chr1	145277194	145277509				chr1	91852675	91853189				chr1	224698399	224704651					chr1	118438214	118438402
											chr1	145299716	145299936				chr1	91864328	91864536				chr1	225115298	225120544					chr1	118472224	118472458
											chr1	145382337	145382713				chr1	91870355	91870604				chr1	225611471	225612171					chr1	118694042	118694220
											chr1	145382769	145383215				chr1	91880722	91880967				chr1	225639565	225645209					chr1	119683186	119683458
											chr1	145396651	145397062				chr1	91899362	91899648				chr1	225788294	225790614					chr1	119822016	119822520
											chr1	145399298	145399603				chr1	91908384	91908592				chr1	225790859	225794512					chr1	119872828	119873010
											chr1	145438183	145438559				chr1	91938868	91939310				chr1	225840164	225844832					chr1	119916184	119916401
											chr1	145470172	145470677				chr1	91944110	91944505				chr1	225920232	225926433					chr1	119917031	119917679
											chr1	145476799	145477162				chr1	91966091	91966504				chr1	225921984	225926433					chr1	120190687	120191100
											chr1	145477467	145477658				chr1	91972202	91972449				chr1	225962660	225963315					chr1	120218235	120218484
											chr1	145507347	145507734				chr1	91982374	91982582				chr1	225962660	225968768					chr1	120255378	120255644
											chr1	145507787	145507995				chr1	92035133	92035449				chr1	226109622	226115171					chr1	120510716	120510960
											chr1	145516095	145516455				chr1	92043683	92043941				chr1	226848145	226853894					chr1	120561679	120562014
											chr1	145524740	145524974				chr1	92052363	92052571				chr1	227125829	227131133					chr1	120601814	120602133
											chr1	145542671	145543310				chr1	92086181	92086389				chr1	227542112	227548325					chr1	120654416	120654686
											chr1	145575049	145575285				chr1	92105625	92105841				chr1	227919887	227925364					chr1	120687266	120687458
											chr1	145575853	145576088				chr1	92131521	92131732				chr1	227919001	227919070					chr1	120688390	120688692
											chr1	145610700	145611407				chr1	92143900	92144108				chr1	227990384	227996581					chr1	120759088	120759415
											chr1	145621739	145621965				chr1	92157239	92157575				chr1	227996032	227996854					chr1	120817205	120817509
											chr1	145652470	145652805				chr1	92197952	92198180				chr1	228269574	228273488					chr1	120821423	120821622
											chr1	145713650	145713838				chr1	92202507	92203107				chr1	228324550	228330406					chr1	120838088	120839253
											chr1	145728457	145728738				chr1	92218378	92218586				chr1	228642576	228648837					chr1	120844491	120845050
											chr1	145827014	145827295				chr1	92278113	92278330				chr1	228741758	228747892					chr1	120865397	120865596
											chr1	145968785	145969237				chr1	92279205	92279501				chr1	228742668	228747999					chr1	120865660	120865919
											chr1	145969300	145969790				chr1	92298388	92298667				chr1	228743884	228747999					chr1	120874516	120874694
											chr1	146082524	146082814				chr1	92307397	92307614				chr1	228769819	228770262					chr1	120930573	120930759
											chr1	146215537	146215725				chr1	92356605	92357013				chr1	228769819	228772438					chr1	121116874	121117273
											chr1	146373399	146373895				chr1	92379192	92379400				chr1	228770701	228776021					chr1	121159260	121159712
											chr1	146555791	146556137				chr1	92436640	92436856				chr1	228772878	228776021					chr1	121261205	121261577
											chr1	146556397	146556697				chr1	92516412	92516640				chr1	228778608	228779252					chr1	121288502	121289313
											chr1	146638981	146639249				chr1	92576542	92576793				chr1	228778608	228783745					chr1	121315733	121316074
											chr1	146643979	146644360				chr1	92605442	92605744				chr1	229758795	229763861					chr1	121484058	121485443
											chr1	146713970	146714478				chr1	92637449	92637657				chr1	231111922	231117974					chr1	143656200	143656403
											chr1	146714650	146715023				chr1	92652761	92652985				chr1	231115656	231117974					chr1	143737577	143737847
											chr1	146745497	146745685				chr1	92664954	92665358				chr1	231373643	231379717					chr1	143743119	143743783
											chr1	146861749	146862027				chr1	92673983	92674380				chr1	231472820	231477020					chr1	143886102	143886746
											chr1	146966835	146967200				chr1	92680128	92680342				chr1	231560993	231561523					chr1	143907091	143907578
											chr1	147010894	147011237				chr1	92703558	92703766				chr1	231661025	231667233					chr1	143912882	143914047
											chr1	147016914	147017190				chr1	92764924	92765176				chr1	231889672	231895825					chr1	143930451	143930861
											chr1	147072672	147072874				chr1	92776223	92776452				chr1	232751062	232752986					chr1	143931833	143932143
											chr1	147141701	147141905				chr1	92824898	92825211				chr1	233001745	233007519					chr1	143992720	143993032
											chr1	147142565	147142918				chr1	92885358	92885566				chr1	233573775	233579889					chr1	144030750	144031341
											chr1	147172172	147172444				chr1	92920013	92920336				chr1	233653363	233659309					chr1	144314241	144314442
											chr1	147189223	147189412				chr1	92930216	92930424				chr1	233801612	233805968					chr1	144340550	144340750
											chr1	147193961	147194160				chr1	92977005	92977217				chr1	233840075	233846040					chr1	144494508	144494692
											chr1	147362372	147362571				chr1	92985241	92985449				chr1	233840201	233846409					chr1	144506064	144506324
											chr1	147400277	147400690				chr1	93018681	93019049				chr1	234318885	234325218					chr1	144514175	144514405
											chr1	147510506	147510931				chr1	93023443	93023652				chr1	234442751	234448964					chr1	144519800	144520419
											chr1	147511039	147511549				chr1	93061602	93061854				chr1	234506095	234512331					chr1	144533443	144533997
											chr1	147553520	147553830				chr1	93093427	93093706				chr1	234631822	234634100					chr1	144534093	144534652
											chr1	147624372	147624713				chr1	93100401	93100641				chr1	234638253	234640224					chr1	144578891	144579131
											chr1	147694734	147694925				chr1	93102707	93102931				chr1	234633956	234638142					chr1	144593190	144593509
											chr1	147735399	147735688				chr1	93113524	93113866				chr1	234656299	234661406					chr1	144593620	144593910
											chr1	147735829	147736401				chr1	93119367	93119582				chr1	234745352	234749825					chr1	144891650	144892061
											chr1	147750068	147750390				chr1	93143848	93144056				chr1	234745352	234750318					chr1	144908342	144908571
											chr1	147806339	147807266				chr1	93148177	93148386				chr1	234745352	234751742					chr1	144908805	144908996
											chr1	147817903	147818152				chr1	93162210	93162536				chr1	234789826	234796021					chr1	144917979	144918215
											chr1	147860936	147861222				chr1	93182332	93182540				chr1	234790911	234796021					chr1	144931748	144932928
											chr1	147874448	147874787				chr1	93193967	93194279				chr1	234856962	234863344					chr1	144941230	144941472
											chr1	147925082	147925375				chr1	93196531	93196813				chr1	234905198	234911422					chr1	144989609	144989881
											chr1	147931191	147931453				chr1	93204573	93204781				chr1	234911347	234911495					chr1	145039599	145040121
											chr1	147994453	147994754				chr1	93254873	93255138				chr1	235130201	235136439					chr1	145083537	145083876
											chr1	148000185	148000913				chr1	93264414	93264622				chr1	235131005	235136465					chr1	145090223	145090421
											chr1	148176171	148176485				chr1	93278290	93278572				chr1	235268333	235270759					chr1	145126992	145127241
											chr1	148240954	148241284				chr1	93300924	93301132				chr1	235488555	235490400					chr1	145128049	145128285
											chr1	148241684	148242105				chr1	93307272	93307522				chr1	235488982	235490400					chr1	145139469	145139647
											chr1	148247633	148248401				chr1	93322022	93322230				chr1	235489226	235494825					chr1	145165125	145165346
											chr1	148527149	148527438				chr1	93368619	93368827				chr1	235489226	235495328					chr1	145208957	145209362
											chr1	148531998	148532240				chr1	93394841	93395049				chr1	235665791	235671385					chr1	145209946	145210245
											chr1	148537216	148537459				chr1	93401365	93401632				chr1	236063446	236069705					chr1	145219100	145219294
											chr1	148555830	148556276				chr1	93487995	93488203				chr1	236077780	236083992					chr1	145219432	145219716
											chr1	148556687	148556899				chr1	93505109	93505412				chr1	236132076	236138328					chr1	145382385	145382584
											chr1	148598198	148598597				chr1	93526634	93526850				chr1	236257415	236263768					chr1	145382894	145383376
											chr1	148598749	148599047				chr1	93544880	93545088				chr1	236955396	236961646					chr1	145396625	145396915
											chr1	148604526	148604911				chr1	93578436	93578669				chr1	237631206	237637423					chr1	145399306	145399501
											chr1	148605237	148605510				chr1	93583324	93583593				chr1	237763383	237769591					chr1	145421695	145421941
											chr1	148760238	148760612				chr1	93587342	93587648				chr1	237919608	237925604					chr1	145427490	145427683
											chr1	148760714	148761091				chr1	93595865	93596073				chr1	237921395	237925604					chr1	145438237	145438502
											chr1	148766339	148766911				chr1	93605062	93605270				chr1	237960183	237966452					chr1	145449149	145449327
											chr1	148767261	148767529				chr1	93624250	93624458				chr1	240345160	240351368					chr1	145477055	145477244
											chr1	149035140	149035457				chr1	93629377	93629599				chr1	241754836	241758849					chr1	145507412	145507726
											chr1	149192732	149192970				chr1	93644737	93644967				chr1	241770432	241773879					chr1	145524678	145524909
											chr1	149204304	149204578				chr1	93655717	93655961				chr1	241801626	241807866					chr1	145542682	145543101
											chr1	149223295	149224126				chr1	93658126	93658334				chr1	241998333	242004095					chr1	145575271	145575494
											chr1	149224378	149224773				chr1	93661615	93661823				chr1	242008841	242014578					chr1	145610871	145611211
											chr1	149294240	149294833				chr1	93663378	93663681				chr1	243419558	243421877					chr1	145621766	145621989
											chr1	149297715	149297999				chr1	93674249	93674493				chr1	243419558	243422530					chr1	145652281	145652800
											chr1	149379262	149379689				chr1	93695898	93696119				chr1	244459838	244466070					chr1	145694402	145694868
											chr1	149439553	149440110				chr1	93706585	93706809				chr1	244520111	244520314					chr1	145728380	145728901
											chr1	149513413	149513910				chr1	93712985	93713205				chr1	244612322	244617891					chr1	145968380	145968666
											chr1	149514428	149514673				chr1	93725762	93725970				chr1	244760310	244762241					chr1	145968858	145969418
											chr1	149576079	149576329				chr1	93775127	93775395				chr1	244900512	244906632					chr1	146011790	146011977
											chr1	149577236	149577883				chr1	93791023	93791290				chr1	245025041	245031162					chr1	146152963	146153586
											chr1	149583059	149583321				chr1	93798861	93799069				chr1	245113199	245118661					chr1	146373398	146373657
											chr1	149605579	149605879				chr1	93802464	93802693				chr1	245876387	245879711					chr1	146555543	146555872
											chr1	149658481	149658780				chr1	93810935	93811143				chr1	246885002	246890900					chr1	146555950	146556316
											chr1	149679879	149680342				chr1	93812069	93812505				chr1	248891338	248897514					chr1	146556524	146556734
											chr1	149764052	149764715				chr1	93817766	93817992				chr1	249117290	249123286					chr1	146638945	146639295
											chr1	149783745	149784142				chr1	93830386	93830787				chr1	249117368	249123591					chr1	146643941	146644301
											chr1	149803835	149804547				chr1	93858666	93858874				chr1	249150853	249156454					chr1	146987179	146987497
											chr1	149812778	149813103				chr1	93859782	93860043				chr1	249165061	249170521					chr1	147010772	147011237
											chr1	149814286	149814537				chr1	93866052	93866260				chr1	249165061	249171145					chr1	147016783	147017316
											chr1	149822378	149822725				chr1	93867252	93867460				chr1	249165360	249171328					chr1	147032682	147032964
											chr1	149823999	149824214				chr1	93913168	93913405				chr1	249198025	249203507					chr1	147072622	147072800
											chr1	149832381	149832987				chr1	93914587	93914963				chr1	249235527	249241290					chr1	147142442	147142857
											chr1	149857158	149857353				chr1	93917283	93917503				chr1	249237080	249241290					chr1	147220805	147221104
											chr1	149858023	149858597				chr1	93920734	93921075				chr10	117049	122575					chr1	147510006	147510464
											chr1	149859554	149859762				chr1	93936168	93936378				chr10	1091793	1097195					chr1	147510567	147511214
											chr1	149859934	149860194				chr1	93958664	93958872				chr10	1102143	1105802					chr1	147553558	147553810
											chr1	149870989	149871243				chr1	93962627	93962884				chr10	2989794	2995330					chr1	147694700	147695359
											chr1	149899604	149899899				chr1	93982077	93982285				chr10	3506866	3513074					chr1	147729002	147729180
											chr1	149900067	149900331				chr1	93986421	93986695				chr10	3539542	3540547					chr1	147735957	147736218
											chr1	149909309	149909559				chr1	94008268	94008717				chr10	3539542	3545758					chr1	147750033	147750275
											chr1	149911000	149911436				chr1	94021948	94022184				chr10	3540582	3546071					chr1	147792407	147792610
											chr1	149934023	149934259				chr1	94064709	94064941				chr10	3565308	3571332					chr1	147807010	147807273
											chr1	149982500	149983035				chr1	94117423	94117722				chr10	3707597	3713858					chr1	147813841	147814143
											chr1	150039224	150039992				chr1	94129733	94129941				chr10	3779618	3784935					chr1	147925054	147925322
											chr1	150158362	150158713				chr1	94147422	94147730				chr10	3794285	3795129					chr1	148176177	148176547
											chr1	150164353	150164561				chr1	94158813	94159043				chr10	3802228	3807509					chr1	148241023	148241241
											chr1	150185826	150186135				chr1	94182170	94182394				chr10	3822936	3829279					chr1	148241635	148242188
											chr1	150206918	150207215				chr1	94245262	94245758				chr10	3824562	3829279					chr1	148248217	148248401
											chr1	150208381	150208813				chr1	94265934	94266143				chr10	3892569	3897912					chr1	148527150	148527486
											chr1	150228352	150228617				chr1	94327508	94327759				chr10	3927130	3933343					chr1	148538187	148538479
											chr1	150232315	150232541				chr1	94332631	94332926				chr10	4233010	4236991					chr1	148555922	148556176
											chr1	150241323	150241729				chr1	94344654	94344881				chr10	4383541	4389921					chr1	148556628	148556953
											chr1	150266067	150266460				chr1	94368916	94369184				chr10	4393620	4398176					chr1	148598061	148598342
											chr1	150293801	150294126				chr1	94391761	94392045				chr10	4393778	4400009					chr1	148598870	148599058
											chr1	150336026	150336252				chr1	94392719	94392927				chr10	4854597	4860503					chr1	148604420	148605063
											chr1	150336317	150336725				chr1	94616139	94616347				chr10	5021436	5027531					chr1	148605259	148605507
											chr1	150436940	150437149				chr1	94617807	94618034				chr10	5322506	5327820					chr1	148760172	148760407
											chr1	150459621	150459972				chr1	94639577	94639890				chr10	5485625	5491596					chr1	149223069	149224145
											chr1	150487957	150488507				chr1	94673384	94673634				chr10	5637193	5641228					chr1	149224396	149225032
											chr1	150505085	150505304				chr1	94677591	94677880				chr10	5724444	5729882					chr1	149294356	149294930
											chr1	150524801	150525037				chr1	94682938	94683182				chr10	5852941	5859001					chr1	149439453	149440149
											chr1	150533500	150534106				chr1	94689417	94689697				chr10	6314263	6320509					chr1	149513435	149513898
											chr1	150540768	150540993				chr1	94702448	94702685				chr10	6318606	6320713					chr1	149576150	149576329
											chr1	150550941	150551289				chr1	94703499	94703760				chr10	6440588	6446994					chr1	149577161	149577562
											chr1	150551963	150552257				chr1	94704049	94704291				chr10	7358745	7363610					chr1	149577620	149577824
											chr1	150577054	150577520				chr1	94706865	94707091				chr10	7453842	7454740					chr1	149583038	149583276
											chr1	150584032	150584338				chr1	94718501	94718709				chr10	7564837	7570678					chr1	149590935	149591453
											chr1	150586084	150586324				chr1	94731166	94731392				chr10	7726331	7732542					chr1	149602756	149603172
											chr1	150601505	150601907				chr1	94758225	94758434				chr10	8405320	8411528					chr1	149679925	149680199
											chr1	150601983	150602352				chr1	94765616	94765999				chr10	8764571	8766898					chr1	149680285	149680591
											chr1	150669546	150670027				chr1	94769756	94770058				chr10	8765003	8770800					chr1	149783764	149784298
											chr1	150849062	150849557				chr1	94790475	94790686				chr10	11650540	11656168					chr1	149803891	149804426
											chr1	150898598	150898934				chr1	94865760	94866228				chr10	12746501	12752710					chr1	149812769	149813367
											chr1	150949845	150950065				chr1	94872794	94873042				chr10	14643816	14647308					chr1	149813978	149814566
											chr1	150952050	150952272				chr1	94883447	94883655				chr10	14781687	14782319					chr1	149815674	149815855
											chr1	150968448	150968691				chr1	94898653	94898861				chr10	14917611	14923074					chr1	149820048	149820460
											chr1	150980670	150981084				chr1	94918878	94919134				chr10	15899510	15905711					chr1	149822237	149822667
											chr1	151020015	151020619				chr1	94947154	94947444				chr10	15960617	15966676					chr1	149823855	149824196
											chr1	151021011	151021245				chr1	94976959	94977277				chr10	17296729	17302809					chr1	149832689	149832954
											chr1	151031925	151032271				chr1	94989220	94989722				chr10	17682875	17689094					chr1	149858105	149858509
											chr1	151042740	151043393				chr1	95044916	95045255				chr10	18334051	18337177					chr1	149859514	149860192
											chr1	151119024	151119541				chr1	95046039	95046355				chr10	18692191	18692559					chr1	149899495	149900051
											chr1	151138184	151138691				chr1	95099760	95099993				chr10	18896565	18902754					chr1	149909235	149909502
											chr1	151162347	151162825				chr1	95110951	95111159				chr10	18937389	18943555					chr1	149910793	149911465
[truncated: 33,707 more rows]

## Sheet: Target genes
		Cullin 1 overlap rep 1 & 2 ChIP									AAED1			Gene subsets:		Splicing	ACIN1		Mitochondria		ABCB7
[truncated: 2,703 more rows]
